# Supplementary material for: The monocyte-to-lymphocyte ratio: Sex-specific differences in the tuberculosis disease spectrum, diagnostic indices and defining normal ranges
Source: PLoS One. 2021 Aug 30;16(8):e0247745. doi: 10.1371/journal.pone.0247745 (PMC8405018; doi:10.1371/journal.pone.0247745)
Supplement: S3 File — (XLSX) [file pone.0247745.s006.xlsx]

## Sheet: all BHS
Sex	Age M	HGB Hb	RBC RBC	PCV PCV	MCV MCV	MCH MCH	RDW RDW	PLT	WBC	NEUT %	Neut	LYMP %	Lymph	MONO%	Mono	EOS %	Eos	BASO %	Baso
F	29	131	4.42	0.387	87.6	29.6	12.5	182	8.7	0.61	5.3	0.28	2.5	0.1	0.9	0.01	0.1	0.01	0
F	27	126	4.28	0.374	87.4	29.4	12.9	314	9.4	0.74	7	0.21	1.9	0.04	0.4	0.01	0	0.01	0
F	51	124	3.85	0.364	94.5	32.2	12.6	188	6.6	0.56	3.7	0.35	2.3	0.06	0.4	0.03	0.2	0.01	0
M	46	141	5.29	0.406	76.7	26.7	12.8	232	7.4	0.81	6	0.15	1.1	0.02	0.2	0.02	0.2	0	0
F	31	118	3.72	0.361	97	31.7	14.6	303	6.2	0.66	4.1	0.23	1.4	0.09	0.5	0.02	0.1	0.01	0.1
F	38	120	4.42	0.364	82.4	27.1	14.6	176	10.2	0.74	7.5	0.17	1.7	0.08	0.8	0.01	0.1	0	0
F	28	115	4.25	0.351	82.6	27.1	12.4	218	6.1	0.48	2.9	0.43	2.6	0.08	0.5	0.02	0.1	0.01	0
M	28	152	4.92	0.447	90.9	30.9	11.5	247	4.5	0.54	2.4	0.33	1.5	0.11	0.5	0.02	0.1	0	0
F	62	118	4.18	0.361	86.4	28.2	12.4	115	3.8	0.58	2.2	0.3	1.1	0.09	0.3	0.02	0.1	0.01	0
M	52	153	5.66	0.468	82.7	27	13.5	275	9.7	0.55	5.3	0.32	3.1	0.08	0.7	0.06	0.5	0	0
M	57	150	5.44	0.438	80.5	27.6	13.3	171	5.1	0.44	2.2	0.32	1.6	0.12	0.6	0.12	0.6	0.01	0.1
F	49	139	4.66	0.413	88.6	29.8	12.5	227	6.2	0.44	2.7	0.47	2.9	0.08	0.5	0.01	0	0.01	0
M	21	164	5.69	0.481	84.5	28.8	11.9	184	6.4	0.47	3	0.41	2.6	0.08	0.5	0.03	0.2	0.01	0.1
F	45	111	2.92	0.325	111.3	38	13.8	423	3.7	0.55	2	0.36	1.3	0.07	0.3	0.01	0.1	0	0
F	40	135	4.62	0.393	85.1	29.2	13.2	272	6.7	0.51	3.4	0.3	2	0.08	0.5	0.09	0.6	0.01	0.1
F	40	139	5.18	0.413	79.7	26.8	14.4	365	10.1	0.42	4.3	0.44	4.4	0.11	1.1	0.02	0.2	0.01	0.1
M	28	153	5.11	0.451	88.3	29.9	12.1	161	4.4	0.61	2.7	0.26	1.1	0.09	0.4	0.03	0.1	0.01	0
F	37	137	4.49	0.408	90.9	30.5	11.9	317	6.9	0.52	3.6	0.35	2.4	0.06	0.4	0.06	0.4	0.01	0
M	52	151	5.16	0.432	83.7	29.3	13.6	235	6.5	0.56	3.6	0.31	2	0.07	0.5	0.06	0.4	0.01	0.1
F	27	131	4.37	0.392	89.7	30	12.3	270	4.2	0.56	2.3	0.31	1.3	0.09	0.4	0.03	0.1	0.01	0.1
M	35	169	5.7	0.484	84.9	29.6	12.6	181	6.7	0.65	4.3	0.25	1.7	0.09	0.6	0.02	0.1	0	0
F	41	117	4.35	0.352	80.9	26.9	14.7	334	6.3	0.32	2	0.49	3.1	0.12	0.7	0.06	0.4	0.01	0.1
M	46	141	4.11	0.405	98.5	34.3	12.8	365	13.3	0.7	9.3	0.23	3.1	0.06	0.8	0	0	0.01	0.1
M	57	114	4.89	0.376	76.9	23.3	16.2	207	10.1	0.51	5.1	0.35	3.5	0.13	1.3	0.01	0.1	0.01	0.1
M	38	141	4.79	0.419	87.5	29.4	13.4	308	5.9	0.57	3.4	0.29	1.7	0.11	0.7	0.02	0.1	0.01	0
M	63	118	4.77	0.372	78	24.7	13.4	337	9.2	0.52	4.8	0.33	3	0.13	1.2	0.02	0.1	0	0
M	55	135	4.48	0.387	86.4	30.1	12.9	259	5.9	0.47	2.8	0.4	2.3	0.08	0.4	0.05	0.3	0.01	0
F	36	122	4.27	0.37	86.7	28.6	12.7	423	5.9	0.55	3.3	0.35	2.1	0.06	0.3	0.03	0.2	0.01	0
M	40	126	4.21	0.374	88.8	29.9	12.1	156	3.7	0.49	1.8	0.34	1.2	0.14	0.5	0.03	0.1	0.01	0
F	21	107	3.97	0.324	81.6	27	15.2	185	11.4	0.85	9.6	0.1	1.1	0.05	0.6	0	0	0	0
F	27	137	4.56	0.41	89.9	30	12.6	100	5.3	0.55	2.9	0.31	1.6	0.11	0.6	0.02	0.1	0.01	0
F	63	122	3.77	0.363	96.3	32.4	14.1	230	6.2	0.61	3.8	0.3	1.8	0.07	0.4	0.02	0.1	0.01	0
M	48	155	5.42	0.491	90.6	28.6	13.8	243	13.9	0.57	7.9	0.33	4.6	0.06	0.9	0.03	0.4	0.01	0.1
F	35	124	4.05	0.348	85.9	30.6	11.8	288	5.8	0.61	3.5	0.31	1.8	0.07	0.4	0.01	0	0.01	0.1
F	39	131	4.7	0.387	82.3	27.9	16	370	7.3	0.55	4	0.36	2.6	0.07	0.5	0.01	0.1	0	0
F	39	131	4.59	0.384	83.7	28.5	15.8	355	7.6	0.55	4.2	0.37	2.8	0.06	0.5	0.01	0.1	0	0
M	43	131	5.76	0.407	70.7	22.7	14.3	245	4.4	0.45	2	0.42	1.9	0.11	0.5	0.01	0	0.01	0
F	50	117	4.15	0.353	85.1	28.2	15.3	333	4.8	0.33	1.6	0.53	2.5	0.1	0.5	0.03	0.1	0.01	0
F	22	142	5.4	0.448	83	26.3	15.1	184	9.5	0.65	6.2	0.22	2	0.08	0.8	0.05	0.5	0	0
M	32	146	4.87	0.432	88.7	30	12.7	207	6.1	0.66	4	0.21	1.3	0.1	0.6	0.02	0.1	0.01	0
F	61	165	5.24	0.483	92.2	31.5	12.5	426	14.2	0.63	9	0.26	3.7	0.09	1.3	0.02	0.3	0	0
F	45	107	3.77	0.32	84.9	28.4	13.2	326	6	0.47	2.8	0.44	2.7	0.07	0.4	0.02	0.1	0.01	0
F	63	123	4.57	0.391	85.6	26.9	15	226	8.5	0.64	5.4	0.25	2.1	0.09	0.8	0.01	0.1	0.01	0
F	52	119	4.42	0.363	82.1	26.9	13.5	323	7.3	0.57	4.2	0.32	2.3	0.09	0.6	0.02	0.1	0.01	0.1
F	44	125	4.23	0.374	88.4	29.6	13.1	235	6.1	0.55	3.3	0.35	2.1	0.07	0.5	0.03	0.2	0.01	0
M	58	140	4.78	0.421	88.1	29.3	12.8	228	4	0.49	1.9	0.39	1.5	0.1	0.4	0.02	0.1	0.01	0
M	39	129	4.9	0.408	83.3	26.3	14.3	254	6.8	0.52	3.5	0.34	2.3	0.1	0.7	0.03	0.2	0.01	0.1
F	47	119	4.41	0.373	84.6	27	14	230	6.6	0.52	3.4	0.4	2.6	0.06	0.4	0.01	0.1	0.01	0
F	35	136	4.5	0.399	88.7	30.2	12.3	332	7.1	0.69	4.9	0.22	1.6	0.07	0.5	0.01	0.1	0	0
M	20	130	5.21	0.407	78.1	25	13.4	202	7.8	0.64	5	0.24	1.9	0.09	0.7	0.02	0.2	0.01	0.1
F	56	116	3.96	0.356	89.9	29.3	15	438	9.4	0.56	5.3	0.31	2.9	0.11	1	0.02	0.2	0.01	0.1
M	29	162	5.38	0.473	87.9	30.1	12.5	293	5.2	0.44	2.3	0.44	2.3	0.09	0.5	0.02	0.1	0.01	0
F	34	111	4.18	0.333	79.7	26.6	13.2	234	4.9	0.43	2.1	0.45	2.2	0.06	0.3	0.05	0.2	0.01	0.1
F	45	134	4.78	0.4	83.7	28	12.6	215	8.7	0.65	5.6	0.24	2.1	0.05	0.4	0.06	0.5	0.01	0.1
M	55	151	4.38	0.426	97.3	34.5	13.6	257	5	0.78	3.9	0.13	0.6	0.09	0.5	0	0	0	0
F	46	129	4.11	0.383	93.2	31.4	12.7	318	4	0.58	2.3	0.31	1.2	0.1	0.4	0.01	0	0.01	0
F	61	133	4.32	0.4	92.6	30.8	12.9	252	6.3	0.63	4	0.22	1.4	0.09	0.5	0.06	0.4	0.01	0.1
F	32	133	4.26	0.4	93.9	31.2	11.3	317	6.2	0.66	4.1	0.22	1.4	0.09	0.5	0.02	0.1	0.02	0.1
F	31	134	4.31	0.403	93.5	31.1	12.9	286	5.9	0.53	3.1	0.31	1.8	0.11	0.6	0.05	0.3	0.01	0
M	37	147	4.92	0.449	91.3	29.9	13.4	230	7.7	0.53	4.1	0.34	2.6	0.09	0.7	0.03	0.2	0.01	0.1
F	31	124	4.12	0.358	86.9	30.1	11.4	251	4.6	0.48	2.2	0.45	2.1	0.06	0.3	0.01	0.1	0	0
M	52	171	6.08	0.507	83.4	28.1	15.3	172	10.7	0.58	6.2	0.33	3.5	0.06	0.7	0.02	0.2	0.01	0.1
F	58	138	4.7	0.413	87.9	29.4	13.5	208	5.7	0.28	1.6	0.58	3.3	0.09	0.5	0.04	0.2	0.01	0.1
M	42	142	5.05	0.423	83.8	28.1	12.5	254	7.7	0.51	3.9	0.4	3.1	0.06	0.5	0.03	0.2	0.01	0
F	49	143	5.12	0.423	82.6	27.9	12.4	282	6.4	0.51	3.3	0.34	2.1	0.07	0.4	0.08	0.5	0.01	0.1
F	29	131	4.57	0.385	84.2	28.7	12.5	220	5.1	0.44	2.3	0.47	2.4	0.08	0.4	0.01	0	0.01	0
F	32	141	4.46	0.409	91.7	31.6	11.9	294	6.9	0.51	3.5	0.39	2.7	0.08	0.6	0.02	0.1	0	0
F	33	141	4.77	0.417	87.4	29.6	12.6	367	6.2	0.52	3.2	0.36	2.2	0.09	0.5	0.03	0.2	0.01	0
F	22	130	4.49	0.39	86.9	29	12.9	310	8	0.62	5	0.3	2.4	0.07	0.5	0.01	0.1	0.01	0.1
F	63	146	4.9	0.43	87.8	29.8	14.4	459	11.2	0.72	8	0.18	2	0.09	1	0.02	0.2	0	0
M	19	144	5.34	0.432	80.9	27	12.6	231	5.8	0.54	3.1	0.35	2.1	0.08	0.5	0.02	0.1	0.01	0
F	36	139	4.76	0.411	86.3	29.2	12.6	215	4.8	0.53	2.6	0.38	1.8	0.06	0.3	0.02	0.1	0.01	0
F	28	130	4.58	0.392	85.6	28.4	12.5	273	6	0.56	3.4	0.31	1.8	0.07	0.4	0.06	0.3	0.01	0
F	55	114	4.32	0.358	82.9	26.4	13.2	410	11	0.79	8.7	0.12	1.3	0.07	0.8	0.02	0.2	0.01	0.1
M	32	124	4.04	0.359	88.9	30.7	12.2	224	4	0.55	2.2	0.31	1.2	0.08	0.3	0.05	0.2	0.01	0.1
F	30	114	4.12	0.345	83.7	27.7	13.1	260	4.8	0.57	2.7	0.34	1.6	0.08	0.4	0.01	0	0	0
M	53	138	4.54	0.402	88.5	30.4	12.3	246	5.1	0.6	3.1	0.21	1.1	0.13	0.7	0.04	0.2	0.01	0.1
M	36	144	4.94	0.425	86	29.1	12	187	7.7	0.65	5	0.28	2.1	0.07	0.5	0	0	0	0
F	32	120	4.04	0.343	84.9	29.7	12.7	73	3.9	0.53	2.1	0.3	1.2	0.09	0.4	0.06	0.2	0.01	0
M	63	142	5.09	0.433	85.1	27.9	13.7	513	9.3	0.48	4.4	0.33	3.1	0.08	0.7	0.1	0.9	0.01	0.1
M	42	159	5.11	0.464	90.8	31.1	14.5	201	5.8	0.43	2.5	0.47	2.7	0.07	0.4	0.02	0.1	0.01	0
F	33	140	5.08	0.426	83.9	27.6	12.6	281	6.2	0.56	3.4	0.32	2	0.05	0.3	0.07	0.4	0.01	0.1
M	36	170	5.61	0.491	87.5	30.3	12.8	321	9.2	0.54	4.9	0.27	2.5	0.12	1.1	0.07	0.6	0.01	0.1
F	34	137	5.11	0.398	77.9	26.8	12.4	251	4.4	0.57	2.5	0.3	1.3	0.09	0.4	0.03	0.1	0.01	0
M	36	145	4.68	0.42	89.7	31	12.4	220	5.4	0.43	2.3	0.39	2.1	0.09	0.5	0.08	0.4	0.01	0.1
F	38	131	4.53	0.38	83.9	28.9	14.4	308	6.2	0.6	3.7	0.27	1.6	0.11	0.7	0.03	0.2	0.01	0
M	58	137	4.18	0.384	91.9	32.8	13.6	129	4.7	0.63	2.9	0.23	1.1	0.13	0.6	0.01	0	0.01	0
F	34	129	5.19	0.39	75.1	24.9	14	265	5.9	0.46	2.7	0.41	2.4	0.07	0.4	0.04	0.3	0.01	0
F	42	127	4.25	0.365	85.9	29.9	11.9	342	8.5	0.64	5.4	0.25	2.2	0.07	0.6	0.03	0.2	0.01	0.1
M	60	138	4.52	0.394	87.2	30.5	12.6	210	5.6	0.54	3	0.35	2	0.09	0.5	0.01	0.1	0.01	0
F	40	128	4.02	0.376	93.5	31.8	12.3	239	5.8	0.62	3.6	0.28	1.6	0.06	0.3	0.03	0.2	0.01	0
F	28	137	4.51	0.396	87.8	30.4	12.4	268	4.8	0.56	2.7	0.25	1.2	0.12	0.6	0.06	0.3	0.01	0
F	22	143	5.27	0.442	83.9	27.1	13.2	294	6	0.52	3.1	0.39	2.4	0.07	0.4	0.01	0.1	0.01	0
F	33	121	4.18	0.367	87.8	28.9	12.8	333	6.9	0.49	3.4	0.4	2.7	0.06	0.4	0.04	0.3	0	0
F	47	128	4.12	0.364	88.3	31.1	11.9	551	9.3	0.77	7.2	0.14	1.3	0.08	0.8	0	0	0	0
F	33	122	4.28	0.358	83.6	28.5	12.8	235	5	0.53	2.7	0.4	2	0.04	0.2	0.02	0.1	0	0
F	34	121	3.85	0.349	90.6	31.4	13.7	219	8.7	0.65	5.6	0.26	2.3	0.07	0.6	0.01	0.1	0.01	0.1
F	43	125	4.86	0.376	77.4	25.7	12.5	325	5.6	0.58	3.2	0.32	1.8	0.08	0.5	0.02	0.1	0	0
F	60	133	4.54	0.395	87	29.3	12.8	213	8.3	0.51	4.2	0.36	3	0.07	0.6	0.05	0.4	0.01	0
F	47	145	4.64	0.427	92	31.3	12.4	251	5.1	0.59	3	0.25	1.3	0.13	0.6	0.03	0.1	0.01	0
F	42	133	4.17	0.39	93.5	31.9	12.1	242	5.6	0.48	2.7	0.45	2.5	0.07	0.4	0.01	0	0	0
F	35	122	4.03	0.346	85.9	30.3	11.9	188	4.8	0.37	1.8	0.55	2.6	0.07	0.3	0	0	0	0
F	26	130	4.62	0.384	83.1	28.1	13.1	287	6.2	0.71	4.4	0.22	1.4	0.05	0.3	0.01	0.1	0.01	0
F	36	127	4.49	0.385	85.7	28.3	13	213	9.4	0.73	6.9	0.19	1.8	0.07	0.6	0.01	0.1	0	0
M	62	131	4.83	0.379	78.5	27.1	13.2	190	5.8	0.58	3.4	0.29	1.7	0.07	0.4	0.05	0.3	0.01	0.1
M	53	126	3.98	0.385	96.7	31.7	13.9	381	5.4	0.67	3.6	0.16	0.8	0.11	0.6	0.05	0.3	0.02	0.1
M	45	128	5.04	0.399	79.2	25.4	14.4	456	7.9	0.59	4.7	0.31	2.5	0.07	0.5	0.02	0.2	0	0
F	59	143	5.13	0.406	79.1	27.9	14	223	7.6	0.34	2.6	0.43	3.2	0.13	1	0.1	0.8	0.01	0.1
F	53	127	4.79	0.399	83.3	26.5	13	320	8.1	0.52	4.2	0.31	2.5	0.08	0.6	0.09	0.7	0.01	0
F	28	127	4.58	0.396	86.5	27.7	13.3	272	5.1	0.49	2.5	0.37	1.9	0.09	0.4	0.04	0.2	0.01	0.1
M	52	159	5.18	0.449	86.7	30.7	11.8	207	4.8	0.7	3.4	0.22	1.1	0.05	0.2	0.02	0.1	0	0
F	30	103	3.65	0.311	85.2	28.2	13.8	280	8.4	0.66	5.6	0.22	1.9	0.11	0.9	0	0	0	0
M	33	149	5.16	0.46	89.1	28.9	13.1	348	9.3	0.65	6.1	0.24	2.2	0.08	0.7	0.03	0.3	0.01	0.1
M	37	149	5.08	0.417	82.1	29.3	12.3	194	6.2	0.48	3	0.41	2.5	0.09	0.6	0.02	0.1	0	0
M	59	135	4.79	0.393	82	28.2	13.2	248	7.5	0.71	5.3	0.2	1.5	0.07	0.5	0.02	0.1	0.01	0.1
F	32	107	3.41	0.317	93	31.4	14.2	260	11.7	0.71	8.3	0.19	2.2	0.08	1	0.01	0.1	0	0
F	38	118	3.74	0.335	89.6	31.6	12.4	346	11.5	0.72	8.3	0.19	2.2	0.07	0.8	0.02	0.2	0	0
M	35	162	5.84	0.453	77.6	27.7	12.7	204	7.6	0.58	4.4	0.32	2.4	0.08	0.6	0.02	0.2	0.01	0
M	36	149	4.71	0.418	88.7	31.6	11.9	238	6.3	0.45	2.9	0.33	2.1	0.12	0.7	0.09	0.6	0.01	0.1
F	39	130	4.65	0.387	83.2	28	12.2	158	2.7	0.48	1.3	0.42	1.1	0.09	0.2	0.02	0	0	0
F	39	131	4.6	0.384	83.5	28.5	12.2	164	2.8	0.48	1.3	0.42	1.2	0.09	0.2	0.02	0.1	0	0
F	28	145	5.06	0.436	86.2	28.7	12.2	430	9.8	0.45	4.4	0.45	4.4	0.07	0.7	0.02	0.2	0.01	0.1
M	17	141	4.79	0.417	87.1	29.4	12.2	255	7.3	0.64	4.7	0.24	1.8	0.09	0.6	0.02	0.2	0.01	0.1
F	28	133	4.82	0.406	84.2	27.6	12.9	214	7.4	0.58	4.3	0.33	2.4	0.08	0.6	0.01	0.1	0.01	0
F	39	121	4.35	0.368	84.6	27.8	13.6	176	10.5	0.66	6.9	0.26	2.7	0.07	0.7	0	0	0.01	0.1
M	21	154	5.44	0.452	83.1	28.3	13.6	212	7.8	0.68	5.3	0.23	1.8	0.06	0.5	0.01	0.1	0.01	0
F	41	124	4.96	0.385	77.6	25	15.8	299	8.3	0.66	5.5	0.27	2.2	0.07	0.6	0.01	0	0	0
F	26	131	4.97	0.382	76.9	26.4	12.2	279	7.6	0.47	3.5	0.34	2.6	0.11	0.8	0.08	0.6	0	0
F	35	126	4.63	0.378	81.6	27.2	12.7	373	9.3	0.61	5.7	0.32	3	0.05	0.4	0.02	0.2	0	0
F	36	127	4.18	0.373	89.2	30.4	12.9	270	3.7	0.44	1.6	0.44	1.6	0.08	0.3	0.03	0.1	0.01	0
F	55	133	4.51	0.407	90.2	29.5	13.2	166	6.5	0.61	4	0.26	1.7	0.08	0.5	0.05	0.3	0.01	0
M	32	146	5.89	0.448	76.1	24.8	13.5	221	8.6	0.58	4.9	0.33	2.8	0.06	0.5	0.04	0.3	0.01	0.1
M	32	126	6.64	0.398	59.9	19	18	267	6.3	0.39	2.5	0.37	2.4	0.08	0.5	0.14	0.9	0.01	0.1
M	46	129	4.11	0.382	92.9	31.4	13.2	222	4	0.47	1.9	0.4	1.6	0.1	0.4	0.02	0.1	0.01	0
F	59	109	3.81	0.336	88.2	28.6	12.1	127	3.6	0.55	2	0.33	1.2	0.1	0.4	0.02	0.1	0.01	0
M	27	145	4.97	0.41	82.5	29.2	12.4	231	4.3	0.71	3	0.14	0.6	0.09	0.4	0.06	0.2	0.01	0
M	30	140	4.84	0.408	84.3	28.9	12.5	242	7.1	0.53	3.8	0.37	2.6	0.08	0.6	0.01	0.1	0.01	0.1
M	44	129	5.14	0.382	74.3	25.1	12.8	171	4.3	0.49	2.1	0.36	1.5	0.07	0.3	0.07	0.3	0.01	0.1
F	30	122	4.02	0.371	92.3	30.3	13.2	233	6.8	0.55	3.7	0.37	2.5	0.07	0.4	0.02	0.1	0	0
F	57	105	3.59	0.303	84.4	29.2	12.7	384	10.8	0.72	7.8	0.18	1.9	0.06	0.7	0.03	0.4	0.01	0.1
F	37	110	3.32	0.307	92.5	33.1	13.2	231	7.4	0.71	5.3	0.19	1.4	0.09	0.7	0	0	0	0
F	26	142	4.95	0.423	85.5	28.7	12.6	298	8.5	0.57	4.8	0.3	2.6	0.09	0.7	0.04	0.3	0.01	0
F	30	136	4.54	0.41	90.3	30	12.5	332	9.8	0.55	5.4	0.3	3	0.1	1	0.05	0.5	0.01	0.1
M	42	161	5.02	0.458	91.2	32.1	13.8	184	5.5	0.39	2.2	0.51	2.8	0.07	0.4	0.03	0.1	0.01	0
F	45	109	4.06	0.335	82.5	26.8	14.6	323	8.5	0.59	5	0.31	2.7	0.08	0.7	0.02	0.1	0.01	0
M	38	117	5.72	0.376	65.7	20.5	17.1	226	6.2	0.58	3.6	0.3	1.9	0.09	0.5	0.03	0.2	0.01	0
F	26	118	4.64	0.366	78.9	25.4	13.2	348	8.1	0.47	3.8	0.44	3.5	0.08	0.6	0.01	0.1	0.01	0
M	29	164	5.76	0.464	80.6	28.5	12.9	253	12.4	0.68	8.4	0.23	2.9	0.07	0.8	0.02	0.3	0.01	0.1
M	51	145	5.24	0.441	84.2	27.7	13.5	375	8.9	0.61	5.4	0.23	2.1	0.11	1	0.04	0.4	0.01	0.1
F	28	104	3.88	0.32	82.5	26.8	13.7	251	9.2	0.75	6.9	0.2	1.8	0.05	0.4	0.01	0.1	0	0
F	37	120	4.25	0.361	84.9	28.2	12.6	353	8	0.51	4.1	0.37	2.9	0.1	0.8	0.02	0.1	0.01	0
F	28	103	3.69	0.311	84.3	27.9	15.1	364	4.8	0.55	2.7	0.32	1.5	0.09	0.4	0.03	0.2	0.01	0
M	54	148	4.58	0.422	92.1	32.3	13.6	205	4.1	0.53	2.2	0.32	1.3	0.13	0.5	0.02	0.1	0.01	0
F	24	103	4.38	0.309	70.5	23.5	15.4	285	9.7	0.67	6.5	0.26	2.5	0.05	0.5	0.01	0.1	0.01	0.1
F	38	115	3.72	0.339	91.1	30.9	12.7	213	6.5	0.55	3.6	0.32	2	0.09	0.6	0.04	0.3	0	0
F	42	122	4.03	0.376	93.3	30.3	12.8	247	6.2	0.46	2.9	0.46	2.8	0.08	0.5	0	0	0.01	0
M	43	132	4.96	0.409	82.5	26.6	14.6	276	5.3	0.38	2	0.38	2	0.17	0.9	0.07	0.3	0.01	0
F	36	128	4.63	0.374	80.8	27.6	11.8	293	6.3	0.35	2.2	0.51	3.2	0.09	0.6	0.03	0.2	0.01	0.1
M	57	155	4.77	0.452	94.8	32.5	12.4	200	6.7	0.55	3.7	0.27	1.8	0.15	1	0.01	0.1	0.01	0.1
F	57	122	3.75	0.351	93.6	32.5	15.1	233	4	0.53	2.1	0.38	1.5	0.07	0.3	0.02	0.1	0.01	0
M	58	106	4.03	0.329	81.6	26.3	16.8	210	10.8	0.74	8	0.25	2.7	0.01	0.1	0.01	0.1	0	0
F	42	137	5.18	0.411	79.3	26.4	27	271	9.5	0.67	6.3	0.18	1.7	0.12	1.1	0.03	0.2	0.01	0
F	49	129	4.72	0.386	81.8	27.3	18.5	233	4.2	0.69	2.9	0.22	0.9	0.08	0.3	0.01	0	0.01	0
F	33	123	4.08	0.353	86.5	30.1	12.5	280	7.4	0.68	5	0.23	1.7	0.07	0.5	0.02	0.2	0	0
F	38	131	4.46	0.389	87.2	29.4	11.9	217	6.7	0.58	3.9	0.32	2.2	0.07	0.5	0.02	0.1	0.01	0.1
F	42	134	4.7	0.399	84.9	28.5	13.2	236	5.9	0.58	3.4	0.31	1.9	0.07	0.4	0.03	0.2	0	0
F	44	129	4.1	0.369	90	31.5	12.4	285	9.2	0.73	6.7	0.19	1.7	0.08	0.7	0	0	0	0
M	40	148	5.16	0.438	84.9	28.7	13.7	194	5.1	0.54	2.7	0.31	1.6	0.09	0.4	0.06	0.3	0.01	0
F	45	138	4.86	0.41	84.4	28.4	13.3	190	10.1	0.55	5.6	0.37	3.7	0.05	0.5	0.02	0.2	0	0
F	51	125	3.94	0.378	95.9	31.7	14.6	290	11.6	0.64	7.5	0.22	2.5	0.11	1.3	0.02	0.2	0.01	0.1
F	32	127	5.25	0.408	77.7	24.2	18.2	101	4.2	0.4	1.7	0.5	2.1	0.08	0.3	0.02	0.1	0.01	0
F	53	130	4.57	0.398	87.1	28.4	14.7	260	7.6	0.5	3.8	0.42	3.2	0.06	0.5	0.01	0.1	0.01	0.1
M	42	138	4.5	0.389	86.4	30.7	12.3	404	7.1	0.6	4.3	0.26	1.9	0.09	0.6	0.04	0.3	0.01	0.1
F	25	132	4.58	0.394	86	28.8	14.4	201	8	0.64	5.1	0.3	2.4	0.05	0.4	0.01	0.1	0.01	0
F	22	117	3.85	0.343	89.1	30.4	13.1	187	9.4	0.73	6.9	0.16	1.5	0.1	1	0	0	0	0
F	31	117	3.92	0.359	91.6	29.8	14.5	206	9.9	0.72	7.1	0.2	1.9	0.05	0.5	0.02	0.2	0.01	0.1
F	18	134	4.69	0.402	85.7	28.6	13.2	308	7.3	0.5	3.6	0.41	3	0.06	0.5	0.02	0.2	0.01	0.1
F	34	103	3.78	0.332	87.8	27.2	11.6	270	8.1	0.74	6	0.18	1.5	0.06	0.5	0.01	0.1	0.01	0.1
F	33	122	4.38	0.363	82.9	27.9	13.6	247	7.8	0.6	4.7	0.33	2.5	0.06	0.5	0.01	0.1	0	0
M	46	155	5.45	0.444	81.5	28.4	12.5	191	6.2	0.65	4	0.2	1.2	0.09	0.5	0.06	0.3	0.01	0.1
F	58	124	3.99	0.373	93.5	31.1	13.2	277	4.4	0.44	1.9	0.49	2.2	0.06	0.3	0.01	0	0.01	0
F	25	126	4.58	0.379	82.8	27.5	12.3	156	7.3	0.65	4.8	0.24	1.7	0.09	0.6	0.02	0.2	0	0
F	42	141	5.44	0.42	77.2	25.9	13.2	290	8.9	0.49	4.4	0.35	3.1	0.09	0.8	0.07	0.6	0.01	0.1
F	34	122	4.03	0.348	86.4	30.3	13	217	4.7	0.44	2.1	0.43	2	0.1	0.5	0.03	0.1	0.01	0
F	38	134	4.89	0.401	82	27.4	13	261	7.1	0.59	4.2	0.31	2.2	0.09	0.6	0.01	0.1	0.01	0
F	26	129	4.22	0.401	95	30.6	14.4	344	6.1	0.73	4.5	0.18	1.1	0.06	0.4	0.03	0.2	0.01	0
F	38	111	4.07	0.359	88.2	27.3	14.2	272	5.3	0.7	3.7	0.19	1	0.09	0.5	0.01	0.1	0.01	0
F	37	126	4.37	0.372	85.1	28.8	12.3	231	4.9	0.49	2.4	0.4	2	0.08	0.4	0.02	0.1	0.01	0
F	49	139	5.08	0.423	83.3	27.4	13.6	256	4.7	0.51	2.4	0.41	1.9	0.06	0.3	0.01	0.1	0.01	0
F	32	128	4.43	0.39	88	28.9	12.8	252	4.6	0.64	2.9	0.21	1	0.13	0.6	0.02	0.1	0	0
F	29	132	4.87	0.408	83.8	27.1	13.4	243	6.6	0.53	3.5	0.31	2.1	0.09	0.6	0.06	0.4	0.01	0.1
F	58	118	5.21	0.392	75.2	22.6	15.7	275	8.1	0.65	5.3	0.26	2.1	0.07	0.5	0.02	0.2	0	0
F	58	118	5.21	0.396	76	22.6	15.8	278	8	0.65	5.2	0.26	2.1	0.07	0.5	0.02	0.2	0.01	0
F	42	141	5.06	0.427	84.4	27.9	12.5	317	12.2	0.81	9.9	0.13	1.6	0.05	0.6	0	0	0	0
F	38	137	4.57	0.385	84.2	30	12.1	236	6.4	0.5	3.2	0.36	2.3	0.12	0.7	0.02	0.1	0	0
F	44	103	3.9	0.314	80.5	26.4	12.9	261	6.6	0.53	3.5	0.39	2.5	0.07	0.4	0.02	0.1	0	0
F	28	113	3.94	0.346	87.8	28.7	14.1	263	5.5	0.49	2.7	0.43	2.3	0.07	0.4	0.01	0.1	0.01	0
F	31	112	3.74	0.332	88.8	29.9	13.3	249	11.8	0.8	9.4	0.14	1.6	0.06	0.7	0	0	0	0
F	35	113	4.45	0.352	79.1	25.4	13.7	407	7.7	0.59	4.5	0.29	2.2	0.11	0.8	0.02	0.1	0.01	0
M	63	141	4.27	0.403	94.4	33	11.6	290	6.8	0.47	3.2	0.39	2.7	0.1	0.7	0.03	0.2	0.01	0.1
M	47	144	5.31	0.443	83.4	27.1	12.9	226	7.8	0.58	4.6	0.28	2.2	0.09	0.7	0.05	0.4	0.01	0
M	36	140	4.23	0.405	95.7	33.1	13.5	162	3.6	0.6	2.2	0.28	1	0.06	0.2	0.04	0.2	0.01	0
M	58	118	3.67	0.347	94.6	32.2	12.7	190	4.7	0.6	2.8	0.23	1.1	0.15	0.7	0.02	0.1	0.01	0
M	30	147	4.88	0.419	85.9	30.1	13.6	261	7.6	0.58	4.4	0.32	2.4	0.06	0.5	0.03	0.2	0.01	0.1
F	30	135	4.75	0.41	86.3	28.4	12.5	240	6.3	0.57	3.6	0.33	2	0.07	0.4	0.03	0.2	0.01	0
F	30	137	4.79	0.414	86.4	28.6	12.6	234	6.5	0.54	3.5	0.34	2.2	0.07	0.5	0.04	0.2	0.01	0
F	33	135	4.14	0.399	96.4	32.6	13	314	7.1	0.51	3.6	0.39	2.8	0.08	0.5	0.02	0.1	0.01	0
F	61	125	4.64	0.394	84.9	26.9	13.2	391	13.7	0.57	7.8	0.33	4.6	0.07	1	0.02	0.2	0.01	0.1
M	44	140	4.75	0.416	87.6	29.5	13.6	320	4.7	0.45	2.1	0.42	2	0.09	0.4	0.03	0.2	0	0
F	47	136	4.16	0.391	94	32.7	12.6	275	8	0.69	5.5	0.2	1.6	0.08	0.7	0.02	0.2	0.01	0.1
M	57	144	4.68	0.427	91.2	30.8	13.6	335	7.5	0.49	3.7	0.39	2.9	0.1	0.7	0.01	0.1	0.01	0.1
F	55	128	4.4	0.371	84.3	29.1	14.2	282	7.4	0.45	3.3	0.41	3	0.1	0.7	0.03	0.2	0.02	0.1
F	45	128	4.63	0.385	83.2	27.6	13.1	233	7.3	0.47	3.5	0.41	3	0.08	0.6	0.03	0.2	0.01	0.1
M	33	166	6.08	0.477	78.5	27.3	12.5	212	5.8	0.62	3.6	0.28	1.6	0.06	0.4	0.03	0.2	0.01	0.1
F	59	129	4.76	0.396	83.2	27.1	15.2	345	5.3	0.67	3.6	0.21	1.1	0.11	0.6	0.01	0	0.01	0
F	39	140	4.71	0.402	85.4	29.7	12.9	197	7.2	0.76	5.5	0.16	1.2	0.06	0.4	0.01	0.1	0.01	0.1
F	30	119	4.73	0.366	77.4	25.2	15.3	356	6.5	0.59	3.9	0.32	2	0.07	0.4	0.02	0.1	0.01	0
F	50	127	4.29	0.383	89.3	29.6	12.8	331	6.3	0.56	3.6	0.33	2	0.1	0.6	0.01	0	0	0
F	49	139	4.45	0.409	91.9	31.2	15.2	239	6.6	0.66	4.3	0.26	1.7	0.05	0.3	0.03	0.2	0.01	0
F	63	122	4.57	0.378	82.7	26.7	14	220	6.4	0.43	2.8	0.45	2.8	0.1	0.7	0.02	0.1	0.01	0
M	48	137	4.44	0.394	88.7	30.9	12.8	259	5.6	0.43	2.4	0.44	2.5	0.11	0.6	0.02	0.1	0	0
F	46	143	4.96	0.404	81.5	28.8	13.3	280	8.3	0.63	5.2	0.27	2.3	0.06	0.5	0.03	0.2	0.01	0
F	46	119	4.68	0.367	78.4	25.4	16.7	381	9.2	0.56	5.2	0.33	3	0.07	0.7	0.04	0.3	0	0
F	31	129	4.35	0.382	87.8	29.7	11.6	305	6.9	0.47	3.2	0.41	2.8	0.08	0.5	0.04	0.2	0.01	0
F	39	117	4.57	0.37	81	25.6	15	254	7.8	0.76	5.9	0.19	1.5	0.04	0.3	0.01	0.1	0	0
F	34	129	5.31	0.395	74.4	24.3	13.3	246	6	0.59	3.5	0.3	1.8	0.09	0.5	0.02	0.1	0.01	0
F	33	124	4.07	0.364	89.4	30.5	13.4	242	6.1	0.74	4.5	0.2	1.2	0.05	0.3	0.01	0	0	0
M	24	160	4.79	0.46	96	33.4	11.8	208	7	0.61	4.3	0.3	2.1	0.07	0.5	0.02	0.1	0.01	0
F	51	123	4.6	0.391	85	26.7	14.4	328	9.5	0.72	6.8	0.2	1.9	0.06	0.6	0.02	0.1	0	0
F	39	120	3.9	0.345	88.5	30.8	12.5	389	8.6	0.7	6	0.22	1.9	0.06	0.5	0.02	0.1	0.01	0
F	48	138	5.28	0.412	78	26.1	12.5	273	8.7	0.56	4.9	0.35	3	0.05	0.4	0.04	0.3	0.01	0.1
F	35	112	3.86	0.337	87.3	29	13.2	177	4.3	0.46	2	0.41	1.8	0.09	0.4	0.04	0.2	0.01	0
F	27	111	3.57	0.336	94.1	31.1	13	287	5.6	0.66	3.7	0.27	1.5	0.05	0.3	0.02	0.1	0.01	0.1
M	35	148	5.19	0.437	84.2	28.5	12.2	114	8.1	0.64	5.1	0.29	2.4	0.06	0.5	0.01	0	0	0
F	53	139	4.53	0.405	89.4	30.7	13.2	327	7.3	0.56	4.1	0.32	2.3	0.09	0.6	0.03	0.2	0.02	0.1
F	30	143	4.76	0.415	87.2	30	12.9	241	10.6	0.68	7.2	0.23	2.5	0.07	0.8	0.01	0.1	0.01	0.1
F	46	138	4.59	0.402	87.6	30.1	13.2	260	6.1	0.64	3.9	0.27	1.7	0.08	0.5	0	0	0.01	0
F	37	124	4.3	0.366	85.1	28.8	12.3	217	5.2	0.49	2.6	0.42	2.2	0.07	0.3	0.02	0.1	0.01	0.1
F	35	125	4.33	0.376	86.8	28.9	12.9	233	6.3	0.65	4.1	0.25	1.6	0.06	0.4	0.03	0.2	0.01	0
F	23	138	4.14	0.39	94.2	33.3	11.8	262	8.4	0.7	5.9	0.21	1.8	0.08	0.7	0.01	0	0.01	0.1
F	36	137	4.69	0.397	84.6	29.2	12.4	119	9.3	0.71	6.6	0.19	1.8	0.09	0.8	0.01	0.1	0.01	0.1
F	33	128	4.45	0.383	86.1	28.8	12	272	6	0.47	2.8	0.41	2.4	0.09	0.6	0.03	0.2	0.01	0.1
F	33	127	4.5	0.388	86.2	28.2	12	270	6	0.47	2.8	0.41	2.4	0.1	0.6	0.02	0.1	0.01	0
F	37	122	3.95	0.36	91.1	30.9	11.8	297	5.8	0.49	2.8	0.32	1.8	0.1	0.6	0.08	0.5	0.02	0.1
F	33	130	4.29	0.392	91.4	30.3	12.7	282	5.8	0.56	3.2	0.34	2	0.06	0.4	0.03	0.2	0.01	0
F	33	106	5.81	0.345	59.4	18.2	18	347	7.1	0.56	4	0.31	2.2	0.08	0.6	0.04	0.3	0.01	0
F	31	140	4.48	0.418	93.3	31.3	13.1	277	5.2	0.48	2.5	0.41	2.1	0.08	0.4	0.03	0.1	0.01	0.1
M	47	137	4.75	0.411	86.5	28.8	14.7	267	8.7	0.61	5.3	0.27	2.3	0.08	0.7	0.04	0.4	0	0
F	48	128	4.05	0.387	95.6	31.6	12.9	418	11.7	0.9	10.5	0.08	0.9	0.01	0.2	0	0	0	0
F	34	117	4.7	0.359	76.4	24.9	14.8	288	10.6	0.75	8	0.17	1.8	0.06	0.7	0.01	0.1	0	0
F	38	140	5.54	0.424	76.5	25.3	14.4	411	11.9	0.65	7.7	0.27	3.2	0.06	0.7	0.01	0.1	0	0
F	38	139	5.52	0.423	76.6	25.2	14.5	410	11.9	0.63	7.5	0.28	3.4	0.07	0.8	0.01	0.2	0.01	0.1
F	38	111	3.99	0.336	84.2	27.8	13.2	270	11.6	0.75	8.7	0.18	2	0.06	0.7	0.02	0.2	0	0
F	41	136	4.79	0.417	87.1	28.4	13.1	295	5.4	0.48	2.6	0.39	2.1	0.07	0.4	0.05	0.3	0.02	0.1
F	37	128	6.47	0.405	62.6	19.8	18.2	305	7.6	0.48	3.6	0.36	2.7	0.1	0.8	0.05	0.4	0.01	0.1
F	31	125	4.37	0.381	87.2	28.6	14.1	391	11.5	0.71	8.1	0.22	2.5	0.04	0.4	0.03	0.4	0	0
F	37	132	4.5	0.407	90.4	29.3	14.5	94	25.5	0.74	18.9	0.16	4	0.1	2.5	0	0	0.01	0.1
F	32	142	4.73	0.418	88.4	30	12.7	222	6.2	0.51	3.1	0.37	2.3	0.08	0.5	0.03	0.2	0.01	0.1
M	52	127	4.53	0.388	85.7	28	12.9	354	7.5	0.64	4.8	0.27	2	0.06	0.4	0.03	0.2	0.01	0
F	31	120	4.45	0.369	82.9	27	12.7	264	7	0.57	4	0.34	2.3	0.07	0.5	0.02	0.1	0.01	0.1
M	61	131	4.15	0.382	92	31.6	11.8	262	6.9	0.55	3.8	0.36	2.4	0.07	0.5	0.02	0.2	0.01	0.1
F	37	132	4.54	0.397	87.4	29.1	14.3	92	25.6	0.74	19	0.15	3.9	0.1	2.6	0	0	0	0.1
F	37	145	5.22	0.437	83.7	27.8	12.6	216	7.2	0.46	3.3	0.41	2.9	0.09	0.6	0.04	0.3	0.01	0.1
F	37	117	3.94	0.346	87.8	29.7	12.8	222	8.2	0.73	6	0.2	1.6	0.07	0.5	0	0	0	0
M	38	159	5.56	0.47	84.5	28.6	13.2	128	5.5	0.57	3.1	0.29	1.6	0.11	0.6	0.03	0.2	0.01	0
F	17	103	4.02	0.322	80.1	25.6	16.2	351	12.3	0.74	9.2	0.15	1.9	0.08	1	0.02	0.3	0	0
F	37	130	4.83	0.398	82.4	26.9	12.9	255	5.5	0.55	3	0.34	1.9	0.09	0.5	0.01	0.1	0.01	0
F	48	129	4.72	0.4	84.7	27.3	18.3	201	6.8	0.57	3.9	0.32	2.2	0.08	0.5	0.02	0.2	0.01	0.1
F	37	127	4.22	0.371	87.9	30.1	11.8	275	9.8	0.6	5.9	0.31	3.1	0.08	0.8	0.01	0	0	0
F	24	102	3.63	0.317	87.3	28.1	12.1	236	9.2	0.75	6.9	0.17	1.6	0.07	0.7	0.01	0.1	0	0
F	35	137	4.73	0.399	84.4	29	12	325	6.9	0.63	4.3	0.26	1.8	0.06	0.4	0.05	0.4	0.01	0
F	35	139	4.77	0.405	84.9	29.1	12.1	322	6.6	0.62	4.1	0.26	1.7	0.06	0.4	0.05	0.4	0.01	0.1
F	34	127	4.44	0.379	85.4	28.6	12.8	409	11.8	0.76	8.9	0.17	2	0.06	0.6	0.02	0.2	0	0
F	27	133	4.81	0.385	80	27.7	14	287	16.6	0.68	11.3	0.23	3.9	0.08	1.3	0.01	0.1	0	0
F	41	130	4.45	0.375	84.3	29.2	12.8	200	24.1	0.86	20.8	0.1	2.3	0.04	0.9	0	0	0	0
M	38	150	4.71	0.426	90.4	31.8	12.2	181	4.5	0.65	2.9	0.26	1.2	0.07	0.3	0.02	0.1	0	0
F	23	132	4.53	0.389	85.9	29.1	12.7	234	9.6	0.69	6.7	0.22	2.1	0.09	0.8	0	0	0	0
M	49	148	5.17	0.428	82.8	28.6	11.9	187	5.9	0.47	2.8	0.43	2.5	0.06	0.4	0.03	0.2	0	0
M	42	117	3.29	0.315	95.7	35.6	14.4	185	8.4	0.84	7.1	0.09	0.7	0.06	0.5	0	0	0	0
F	28	130	4.94	0.388	78.5	26.3	14.2	212	9.2	0.58	5.4	0.33	3	0.06	0.6	0.02	0.2	0.01	0.1
M	47	138	4.43	0.408	92.1	31.2	13.2	389	14.7	0.6	8.8	0.26	3.8	0.09	1.3	0.05	0.7	0.01	0.1
F	37	127	4.78	0.378	79.1	26.6	12.5	352	10	0.44	4.4	0.49	4.9	0.05	0.5	0.02	0.2	0	0
F	28	157	4.69	0.444	94.7	33.5	11.9	255	22.2	0.9	20.1	0.03	0.6	0.06	1.4	0	0.1	0	0.1
M	65	135	4.96	0.411	82.9	27.2	15.9	166	9	0.7	6.3	0.23	2.1	0.06	0.5	0.01	0.1	0	0
F	53	110	3.64	0.304	83.5	30.2	12.4	288	3.2	0.6	1.9	0.31	1	0.08	0.3	0.01	0	0	0
F	56	138	4.6	0.41	89.1	30	12	260	8.1	0.55	4.4	0.37	3	0.06	0.5	0.02	0.1	0.01	0.1
F	23	104	4.79	0.31	64.7	21.7	17.1	224	7.8	0.59	4.6	0.31	2.4	0.08	0.6	0.01	0.1	0.01	0
F	23	123	4.17	0.364	87.3	29.5	13.7	270	8.8	0.52	4.5	0.37	3.3	0.07	0.6	0.04	0.3	0.01	0.1
F	46	116	4.03	0.361	89.6	28.8	13.3	251	6.8	0.59	4	0.31	2.1	0.1	0.7	0.01	0	0	0
M	63	119	3.91	0.355	90.8	30.4	13.3	108	6.8	0.47	3.2	0.44	3	0.07	0.5	0.02	0.1	0	0
F	30	115	4.44	0.339	76.4	25.9	14.8	156	7.8	0.68	5.3	0.23	1.8	0.07	0.6	0.01	0.1	0	0
M	23	165	5.77	0.468	81.1	28.6	12.5	264	12.4	0.64	7.9	0.25	3.1	0.1	1.2	0.01	0.1	0	0
F	27	118	4.29	0.331	77.2	27.5	13.7	201	8.5	0.66	5.6	0.24	2	0.09	0.7	0.01	0.1	0.01	0.1
F	35	132	4.07	0.394	96.8	32.4	13.3	178	8.5	0.69	5.9	0.24	2	0.06	0.5	0.01	0.1	0.01	0.1
F	24	131	4.44	0.387	87.2	29.5	13.9	304	10.9	0.5	5.4	0.42	4.6	0.06	0.7	0.01	0.1	0.01	0.1
F	33	112	4.12	0.334	81.1	27.2	13.2	201	11.2	0.73	8.1	0.2	2.2	0.06	0.6	0.02	0.2	0.01	0.1
M	46	145	5.35	0.426	79.6	27.1	13	280	9.5	0.71	6.7	0.16	1.6	0.11	1.1	0.02	0.1	0	0
F	30	108	4.01	0.316	78.8	26.9	13	236	11	0.62	6.8	0.31	3.4	0.05	0.6	0.01	0.1	0.01	0.1
F	32	105	3.64	0.296	81.3	28.8	12.8	232	17.1	0.83	14.2	0.1	1.8	0.06	1	0	0.1	0	0.1
F	63	117	4.33	0.358	82.7	27	13.7	291	11.4	0.67	7.7	0.19	2.1	0.12	1.4	0.02	0.2	0.01	0.1
F	36	121	3.9	0.351	90	31	12.3	307	9	0.64	5.7	0.24	2.2	0.09	0.8	0.03	0.3	0.01	0.1
F	41	112	2.95	0.335	113.6	38	11.6	227	12.2	0.83	10.1	0.11	1.3	0.06	0.7	0.01	0.1	0	0
F	31	106	4.23	0.31	73.3	25.1	12.9	384	12.8	0.84	10.7	0.09	1.1	0.07	0.9	0.01	0.1	0	0
F	29	116	3.93	0.337	85.8	29.5	12.8	223	4.1	0.33	1.3	0.48	2	0.08	0.3	0.11	0.4	0.01	0
F	37	135	4.52	0.391	86.5	29.9	12.7	238	14.4	0.89	12.8	0.06	0.9	0.05	0.7	0	0	0	0
M	62	122	4.26	0.362	85	28.6	13.5	412	12.1	0.79	9.6	0.09	1.1	0.11	1.3	0.01	0.1	0	0
M	55	125	3.97	0.345	86.9	31.5	12.7	242	12.3	0.63	7.7	0.21	2.6	0.11	1.4	0.05	0.6	0	0
F	36	129	4.34	0.379	87.3	29.7	12	230	5	0.59	3	0.23	1.2	0.12	0.6	0.05	0.3	0	0
F	29	117	4.34	0.349	80.4	27	13.3	155	3.6	0.48	1.7	0.29	1.1	0.22	0.8	0	0	0.01	0
M	45	123	4.96	0.384	77.4	24.8	15.2	364	11.9	0.73	8.7	0.16	1.9	0.06	0.7	0.04	0.5	0.01	0.1
M	50	146	4.68	0.414	88.5	31.2	12.9	255	8.7	0.67	5.8	0.24	2	0.06	0.5	0.03	0.2	0.01	0.1
F	22	112	4.3	0.335	77.9	26	14.6	140	8.4	0.76	6.4	0.17	1.4	0.06	0.5	0	0	0	0
M	54	115	4.34	0.334	77	26.5	13.8	312	6.8	0.74	5	0.18	1.2	0.07	0.5	0	0	0	0
M	59	151	4.91	0.434	88.4	30.8	12.8	205	9.5	0.75	7.1	0.18	1.7	0.07	0.6	0	0	0	0
F	51	119	4.59	0.361	78.6	25.9	16.1	305	8.8	0.57	5	0.32	2.9	0.11	1	0	0	0	0
F	58	139	4.78	0.425	88.9	29.1	15.5	170	8.5	0.67	5.7	0.2	1.7	0.12	1	0	0	0	0
F	36	115	3.59	0.317	88.3	32	13.2	212	17.1	0.82	13.9	0.11	1.9	0.07	1.2	0	0	0.01	0.1
F	64	108	3.49	0.323	92.6	30.9	12.9	314	8.8	0.73	6.4	0.19	1.7	0.07	0.6	0.01	0.1	0	0
F	28	109	3.97	0.33	83.1	27.5	15.3	374	7.3	0.67	4.9	0.23	1.7	0.09	0.7	0	0	0	0
F	62	143	5.22	0.427	81.8	27.4	15	230	5.6	0.47	2.6	0.4	2.3	0.09	0.5	0.03	0.1	0.01	0
M	64	177	6.09	0.49	80.5	29.1	15.3	243	20.7	0.78	16.1	0.11	2.3	0.09	1.8	0.02	0.5	0	0
M	57	157	5.22	0.458	87.7	30.1	14.4	338	11.5	0.57	6.5	0.26	3	0.09	1.1	0.07	0.8	0	0
M	50	150	4.95	0.437	88.3	30.3	13.5	380	5	0.44	2.2	0.47	2.4	0.07	0.3	0.02	0.1	0	0
M	42	168	5.85	0.489	83.6	28.7	13.1	207	6	0.78	4.7	0.14	0.8	0.08	0.5	0	0	0	0
F	41	114	3.83	0.336	87.7	29.8	14.3	258	8	0.62	4.9	0.3	2.4	0.07	0.6	0.01	0	0	0
M	37	153	5.44	0.437	80.3	28.1	13.9	172	10.5	0.73	7.7	0.14	1.4	0.13	1.4	0	0	0	0
F	25	121	3.77	0.345	91.5	32.1	12.2	288	16.6	0.75	12.5	0.17	2.9	0.07	1.1	0	0.1	0	0
M	65	147	4.77	0.431	90.4	30.8	13.3	225	11.7	0.77	9.1	0.13	1.5	0.09	1.1	0	0	0	0
F	28	113	4.05	0.323	79.8	27.9	12.3	197	15.7	0.87	13.7	0.05	0.8	0.07	1.1	0	0	0	0
M	59	150	5.6	0.442	78.9	26.8	14.4	251	7.8	0.69	5.4	0.22	1.7	0.07	0.5	0.03	0.2	0	0
F	34	111	4.07	0.319	78.4	27.3	13.2	298	17.2	0.67	11.5	0.18	3	0.05	0.8	0.11	1.9	0	0.1
F	36	136	4.61	0.383	83.1	29.5	12.7	233	11.2	0.91	10.2	0.04	0.5	0.04	0.5	0	0	0	0
F	57	133	5.04	0.388	77	26.4	14.4	160	6.6	0.76	5	0.19	1.3	0.05	0.3	0	0	0	0
F	33	136	4.42	0.4	90.5	30.8	13.2	191	7.6	0.7	5.3	0.24	1.8	0.05	0.4	0	0	0	0
F	34	129	4.41	0.375	85	29.3	15	258	14.1	0.78	10.9	0.17	2.3	0.05	0.7	0.01	0.1	0	0
F	38	109	3.4	0.316	92.9	32.1	12.8	159	14.6	0.87	12.6	0.09	1.3	0.04	0.6	0	0	0	0
F	22	137	4.53	0.393	86.8	30.2	12.7	296	10.3	0.84	8.7	0.09	0.9	0.07	0.7	0	0	0	0
F	60	134	4.54	0.387	85.2	29.5	13.3	292	5.6	0.5	2.8	0.41	2.3	0.06	0.3	0.02	0.1	0.01	0
F	50	133	4.35	0.382	87.8	30.6	14.1	257	8.3	0.74	6.2	0.16	1.3	0.07	0.6	0.02	0.2	0.01	0.1
F	17	112	3.71	0.329	88.7	30.2	11.6	295	4.1	0.57	2.4	0.23	0.9	0.1	0.4	0.09	0.4	0.01	0
M	17	152	5.18	0.434	83.8	29.3	12.9	304	10.9	0.73	7.9	0.17	1.8	0.09	1	0.01	0.1	0	0
M	60	125	4.3	0.384	89.3	29.1	14.7	225	5.8	0.72	4.2	0.2	1.1	0.07	0.4	0.01	0.1	0.01	0
F	36	130	4.53	0.364	80.4	28.7	11.9	287	7.4	0.66	4.8	0.26	1.9	0.08	0.6	0.01	0	0.01	0.1
M	53	124	4.13	0.362	87.7	30	13.1	378	7.2	0.49	3.5	0.25	1.8	0.16	1.1	0.1	0.7	0.01	0.1
F	55	109	3.89	0.323	83	28	13.7	222	6.3	0.72	4.5	0.19	1.2	0.08	0.5	0.01	0.1	0.01	0
M	41	160	5.06	0.459	90.7	31.6	13	141	4	0.43	1.7	0.43	1.7	0.13	0.5	0.01	0	0	0
F	35	134	4.73	0.408	86.3	28.3	12.3	298	10.2	0.86	8.8	0.08	0.8	0.06	0.6	0	0	0	0
M	56	152	5.09	0.434	85.3	29.9	12.7	269	11.5	0.6	6.9	0.31	3.5	0.08	0.9	0.01	0.1	0.01	0.1
F	38	139	4.26	0.396	93	32.6	11.6	236	15.4	0.75	11.6	0.14	2.1	0.08	1.2	0.03	0.4	0	0.1
M	55	144	5.61	0.435	77.5	25.7	13.7	141	8.3	0.69	5.7	0.23	1.9	0.07	0.6	0.01	0.1	0	0
F	58	111	4.08	0.346	84.8	27.2	14.6	307	10.2	0.74	7.5	0.2	2.1	0.05	0.5	0.01	0.1	0	0
F	64	130	4.99	0.39	78.2	26.1	15.3	190	6.1	0.79	4.8	0.14	0.9	0.06	0.4	0.01	0	0	0
F	42	144	4.73	0.408	86.3	30.4	12	221	6.6	0.71	4.7	0.19	1.2	0.09	0.6	0.02	0.1	0.01	0
M	35	154	5.46	0.448	82.1	28.2	12.9	381	8.7	0.56	4.9	0.27	2.4	0.06	0.5	0.1	0.8	0.01	0.1
M	28	143	6.4	0.434	67.8	22.3	17.6	257	17.5	0.87	15.1	0.08	1.4	0.05	0.9	0	0	0	0
M	43	154	4.99	0.435	87.2	30.9	13	252	6.2	0.3	1.9	0.42	2.6	0.07	0.4	0.2	1.2	0.02	0.1
M	31	111	3.09	0.325	105.2	35.9	13.2	36	3.6	0.52	1.9	0.33	1.2	0.13	0.5	0.01	0.1	0.01	0
F	35	128	4.92	0.382	77.6	26	14.4	253	13.9	0.78	10.8	0.17	2.3	0.05	0.7	0.01	0.1	0	0
F	24	126	4.19	0.374	89.3	30.1	12.2	255	11.3	0.75	8.5	0.15	1.7	0.08	0.9	0.02	0.2	0	0
F	38	110	3.63	0.313	86.2	30.3	13.2	180	10.3	0.76	7.8	0.17	1.7	0.07	0.7	0.01	0.1	0	0
M	60	143	4.71	0.404	85.8	30.4	12.5	150	4.3	0.38	1.6	0.43	1.9	0.17	0.7	0.01	0	0.01	0
M	49	139	4.12	0.39	94.7	33.7	12	213	7.8	0.71	5.6	0.18	1.4	0.08	0.6	0.03	0.2	0	0
F	53	145	5.67	0.432	76.2	25.6	13.6	188	10.3	0.71	7.3	0.23	2.3	0.06	0.6	0	0	0	0
M	41	163	4.77	0.438	91.8	34.2	12.6	229	6.3	0.57	3.6	0.31	1.9	0.08	0.5	0.03	0.2	0.01	0
F	36	119	4.62	0.355	76.8	25.8	16.6	304	5.8	0.57	3.3	0.29	1.7	0.11	0.6	0.02	0.1	0.01	0.1
M	51	159	5.26	0.472	89.7	30.2	12.9	269	13.8	0.9	12.4	0.03	0.4	0.06	0.8	0.01	0.2	0	0
M	62	121	4.84	0.362	74.8	25	15	207	7.7	0.75	5.8	0.12	0.9	0.09	0.7	0.04	0.3	0	0
F	27	120	4.42	0.354	80.1	27.1	13.9	249	17	0.83	14.1	0.11	1.9	0.06	1	0	0	0	0
F	26	124	4.65	0.369	79.4	26.7	16.1	232	16.1	0.83	13.3	0.11	1.7	0.06	0.9	0	0	0.01	0.1
F	26	132	4.88	0.38	77.9	27	Auto analysis show dimorphic red cell population	200	9.9	0.86	8.5	0.09	0.9	0.04	0.4	0	0	0	0
M	58	156	4.92	0.449	91.3	31.7	12.2	235	11.1	0.57	6.3	0.3	3.3	0.06	0.7	0.07	0.8	0	0
F	30	104	3.28	0.312	95.1	31.7	14.8	321	6.4	0.52	3.3	0.34	2.2	0.09	0.6	0.05	0.3	0.01	0
M	19	112	4.59	0.332	72.3	24.4	15.3	557	5.1	0.61	3.1	0.25	1.3	0.1	0.5	0.03	0.1	0.01	0.1
F	40	127	4.21	0.368	87.4	30.2	12.6	249	5.8	0.51	3	0.31	1.8	0.08	0.5	0.09	0.5	0.01	0
F	22	120	3.82	0.338	88.5	31.4	11.9	100	2.6	0.72	1.9	0.2	0.5	0.08	0.2	0	0	0.01	0
M	35	160	6.07	0.467	76.9	26.4	12.2	198	8.1	0.66	5.4	0.24	1.9	0.08	0.6	0.01	0.1	0.01	0.1
F	19	116	4.21	0.343	81.5	27.6	13.2	181	6.4	0.92	5.9	0.05	0.3	0.04	0.2	0	0	0	0
F	24	126	5.77	0.364	63.1	21.8	15.3	283	7.8	0.59	4.6	0.29	2.3	0.08	0.6	0.04	0.3	0	0
F	41	134	5.28	0.4	75.8	25.4	21	334	5.5	0.57	3.1	0.33	1.8	0.07	0.4	0.04	0.2	0	0
M	51	146	4.67	0.397	85	31.3	12.4	180	6.2	0.38	2.3	0.48	3	0.1	0.6	0.04	0.2	0.01	0
F	25	146	5.3	0.439	82.8	27.5	11.9	268	8.6	0.64	5.5	0.26	2.2	0.08	0.7	0.01	0.1	0.01	0
F	33	114	3.83	0.328	85.6	29.8	14.3	319	8.7	0.67	5.8	0.23	2	0.09	0.7	0.01	0.1	0	0
M	49	162	4.99	0.451	90.4	32.5	12.9	232	8.6	0.69	6	0.23	2	0.05	0.4	0.02	0.2	0	0
M	27	136	4.37	0.39	89.2	31.1	11.8	232	4.6	0.54	2.5	0.33	1.5	0.09	0.4	0.03	0.1	0.01	0.1
M	55	159	5.76	0.45	78.1	27.6	12.4	173	8.3	0.64	5.3	0.21	1.7	0.12	1	0.04	0.3	0	0
F	31	153	5.11	0.456	89.2	29.9	12.9	219	12.2	0.73	8.9	0.19	2.3	0.07	0.9	0	0	0.01	0.1
M	28	135	5.04	0.403	80	26.8	12.8	222	7.9	0.62	4.9	0.28	2.2	0.09	0.7	0.02	0.1	0.01	0
F	37	110	4.58	0.355	77.5	24	24.3	240	6.5	0.53	3.5	0.38	2.5	0.05	0.3	0.03	0.2	0.01	0
M	27	119	4.46	0.345	77.4	26.7	13.3	156	12.5	0.89	11.1	0.07	0.8	0.05	0.6	0	0	0	0
F	22	140	4.48	0.412	92	31.3	11.9	293	16.6	0.94	15.6	0.03	0.4	0.03	0.5	0	0	0	0
F	24	131	4.3	0.382	88.8	30.5	13.1	286	9.4	0.83	7.8	0.13	1.2	0.04	0.4	0	0	0	0
F	23	120	4.19	0.346	82.6	28.6	13.7	113	11	0.73	8	0.19	2.1	0.07	0.7	0.01	0.1	0	0
F	26	113	4.22	0.326	77.3	26.8	18.2	471	12.7	0.74	9.3	0.19	2.4	0.07	0.9	0	0	0	0
F	65	115	4.66	0.36	77.3	24.7	16	188	8.1	0.62	5	0.23	1.9	0.1	0.8	0.04	0.3	0	0
F	16	131	4.45	0.384	86.3	29.4	13.5	276	11.4	0.56	6.4	0.3	3.4	0.08	0.9	0.05	0.6	0	0
F	33	120	4	0.341	85.3	30	12.3	177	8.6	0.75	6.4	0.16	1.4	0.08	0.7	0.01	0.1	0	0
F	35	117	4.22	0.352	83.4	27.7	13.8	258	8.1	0.53	4.3	0.34	2.8	0.09	0.7	0.04	0.3	0	0
F	25	124	3.79	0.355	93.7	32.7	12.2	219	17.4	0.88	15.3	0.11	1.8	0.01	0.2	0	0	0	0.1
F	36	122	3.89	0.358	92	31.4	12.2	323	15.6	0.91	14.2	0.05	0.7	0.04	0.7	0	0	0	0
M	24	140	4.88	0.405	83	28.7	13.7	158	7.2	0.69	5	0.18	1.3	0.11	0.8	0.02	0.1	0	0
F	61	113	3.8	0.339	89.2	29.7	13.3	464	10.5	0.64	6.8	0.25	2.6	0.09	1	0.01	0.1	0.01	0.1
F	31	129	4.16	0.37	88.9	31	12.5	283	10.3	0.52	5.4	0.36	3.7	0.09	0.9	0.03	0.3	0	0
F	34	141	4.4	0.396	90	32	12.7	252	7.9	0.53	4.2	0.35	2.8	0.09	0.7	0.02	0.2	0.01	0
F	61	132	4.38	0.38	86.8	30.1	13.1	271	4.6	0.66	3	0.23	1	0.07	0.3	0.04	0.2	0	0
M	30	149	4.95	0.436	88.1	30.1	12.8	219	5.9	0.44	2.6	0.44	2.6	0.1	0.6	0.01	0.1	0.01	0
F	41	132	4.47	0.387	86.6	29.5	12.2	267	6.1	0.57	3.5	0.33	2	0.06	0.3	0.03	0.2	0.02	0.1
F	51	130	4.65	0.403	86.7	28	14.1	412	10.6	0.51	5.4	0.32	3.4	0.1	1.1	0.06	0.7	0.01	0.1
F	44	111	3.95	0.354	89.6	28.1	13.1	299	5.5	0.57	3.2	0.34	1.9	0.07	0.4	0.01	0	0.01	0
F	44	116	4.23	0.341	80.6	27.4	14.2	350	10.4	0.6	6.2	0.3	3.1	0.07	0.8	0.02	0.2	0.01	0.1
F	48	117	5	0.357	71.4	23.4	16.7	299	4.8	0.72	3.5	0.19	0.9	0.07	0.4	0.01	0	0.01	0
F	25	107	4.14	0.333	80.4	25.8	20.2	237	6.7	0.59	4	0.31	2.1	0.08	0.6	0.02	0.1	0	0
F	32	129	4.56	0.386	84.6	28.3	12.7	271	5.8	0.57	3.3	0.33	1.9	0.07	0.4	0.02	0.1	0.01	0.1
F	33	129	4.32	0.395	91.4	29.9	12.8	228	4.8	0.5	2.4	0.38	1.8	0.09	0.5	0.03	0.1	0.01	0
F	37	121	4.06	0.363	89.4	29.8	12.6	232	16	0.87	13.9	0.07	1.2	0.05	0.9	0	0	0	0.1
F	30	131	4.75	0.381	80.2	27.6	13.1	346	9.3	0.57	5.3	0.33	3	0.09	0.8	0.01	0.1	0	0
F	32	126	4.29	0.367	85.5	29.4	15.3	169	8.4	0.66	5.5	0.24	2	0.09	0.8	0.01	0.1	0	0
M	31	150	5.67	0.444	78.3	26.5	13	350	10.7	0.56	6	0.33	3.6	0.08	0.8	0.02	0.2	0.01	0.1
F	26	123	4.56	0.369	80.9	27	11.9	218	7.2	0.52	3.7	0.4	2.9	0.08	0.5	0.01	0.1	0	0
F	23	117	4.34	0.392	90.3	27	13.1	386	26.2	0.81	21.3	0.13	3.4	0.06	1.4	0	0	0	0.1
F	58	110	3.88	0.325	83.8	28.4	14.3	303	17.6	0.84	14.7	0.08	1.4	0.08	1.5	0	0	0	0
M	52	123	4.07	0.347	85.3	30.2	13.4	322	30.1	0.85	25.7	0.05	1.6	0.09	2.7	0	0	0	0.1
F	50	124	4.67	0.377	80.7	26.6	15.4	315	8.3	0.41	3.4	0.45	3.8	0.05	0.4	0.08	0.6	0.01	0.1
M	21	152	4.95	0.443	89.5	30.7	13.2	147	8.9	0.77	6.9	0.12	1.1	0.1	0.9	0	0	0.01	0.1
M	37	141	5.23	0.418	79.9	27	13.6	164	10	0.77	7.7	0.09	0.9	0.14	1.4	0	0	0	0
F	53	145	5.63	0.456	81	25.8	13.9	121	17	0.73	12.4	0.21	3.5	0.06	0.9	0	0	0	0.1
F	37	121	4.58	0.376	82.1	26.4	15.6	373	12.2	0.57	6.9	0.3	3.7	0.11	1.3	0.02	0.2	0.01	0.1
M	45	126	4.9	0.362	73.9	25.7	13	235	5.2	0.41	2.1	0.5	2.6	0.08	0.4	0.01	0.1	0	0
M	36	102	3.24	0.297	91.7	31.5	15.4	222	13.4	0.53	7	0.34	4.6	0.11	1.4	0.02	0.3	0	0.1
M	56	134	4.68	0.394	84.2	28.6	14.4	245	12.1	0.62	7.5	0.27	3.3	0.08	1	0.02	0.3	0	0
F	35	121	3.98	0.342	85.9	30.4	12.9	191	10.4	0.7	7.3	0.2	2.1	0.09	0.9	0.01	0.1	0	0
F	25	119	3.61	0.332	92	33	12	172	26.5	0.93	24.5	0.03	0.7	0.05	1.2	0	0	0	0.1
F	30	105	3.84	0.319	83.1	27.3	14.3	291	14.1	0.72	10.2	0.18	2.5	0.07	1	0.02	0.3	0	0.1
F	29	120	3.95	0.333	84.3	30.4	13.2	334	17.5	0.88	15.5	0.07	1.2	0.05	0.8	0	0	0	0
M	40	153	5.31	0.433	81.5	28.8	14.3	227	14.7	0.74	10.8	0.15	2.3	0.07	1	0.04	0.6	0	0
F	33	127	4.47	0.375	83.9	28.4	15.6	266	11.4	0.71	8.1	0.19	2.1	0.09	1.1	0.01	0.1	0	0
F	57	123	4.05	0.364	89.9	30.4	12.6	185	4.7	0.48	2.3	0.36	1.7	0.1	0.5	0.06	0.3	0	0
M	57	144	4.59	0.407	88.7	31.4	16.2	246	6.7	0.64	4.3	0.2	1.4	0.14	0.9	0.01	0.1	0.01	0.1
F	44	124	4.08	0.372	91.2	30.4	11.9	237	7.6	0.81	6.2	0.12	0.9	0.05	0.4	0.01	0.1	0.01	0
F	41	122	3.26	0.365	112	37.4	11.3	280	20	0.92	18.4	0.05	1	0.03	0.5	0	0	0	0
F	61	128	4.06	0.401	98.8	31.5	19.4	185	4.6	0.63	2.9	0.25	1.2	0.1	0.5	0.01	0	0.01	0
M	28	144	5.52	0.451	81.7	26.1	12.4	331	8.9	0.69	6.1	0.23	2	0.05	0.5	0.03	0.2	0	0
M	31	116	3.4	0.356	104.7	34.1	12.9	49	3.8	0.65	2.5	0.24	0.9	0.09	0.3	0.01	0	0.01	0
M	51	102	3.4	0.324	95.3	30	17.5	238	6.8	0.51	3.5	0.34	2.3	0.12	0.8	0.02	0.1	0.01	0.1
M	57	100	3.62	0.305	84.3	27.6	13.5	330	7.6	0.69	5.3	0.15	1.2	0.08	0.6	0.06	0.5	0.01	0.1
M	37	141	5.16	0.42	81.4	27.3	13.6	144	8.5	0.72	6.1	0.17	1.4	0.11	0.9	0	0	0	0
M	55	125	3.99	0.357	89.5	31.3	12.8	244	11	0.67	7.3	0.2	2.2	0.08	0.9	0.05	0.6	0.01	0.1
F	36	129	4.25	0.382	89.9	30.4	11.9	220	4.2	0.43	1.8	0.39	1.7	0.11	0.5	0.06	0.2	0.01	0
M	24	120	4.5	0.367	81.6	26.7	16.6	386	10.2	0.56	5.7	0.32	3.2	0.07	0.7	0.05	0.5	0.01	0.1
M	45	120	4.87	0.386	79.3	24.6	14.9	358	9.2	0.64	5.8	0.22	2	0.08	0.7	0.06	0.6	0.01	0.1
M	42	160	5.62	0.471	83.8	28.5	13.2	103	5.2	0.78	4	0.14	0.7	0.08	0.4	0	0	0.01	0
F	64	104	3.53	0.33	93.5	29.5	23.5	77	3.9	0.91	3.5	0.07	0.3	0.02	0.1	0	0	0.01	0
M	54	124	4.55	0.362	79.6	27.3	13.5	331	7.2	0.68	4.9	0.24	1.7	0.08	0.6	0	0	0	0
F	51	119	4.51	0.367	81.4	26.4	15.9	318	9.1	0.53	4.9	0.35	3.2	0.11	1	0	0	0	0
M	29	101	3.58	0.292	81.6	28.2	11.6	253	6	0.65	3.9	0.22	1.3	0.11	0.7	0.02	0.1	0.01	0
F	41	100	3.45	0.304	88.1	29	14.3	241	12.7	0.74	9.4	0.2	2.5	0.06	0.7	0	0	0	0
F	35	102	3.13	0.299	95.5	32.6	13.3	153	10.7	0.81	8.7	0.13	1.4	0.05	0.6	0	0	0.01	0.1
F	27	107	3.86	0.327	84.7	27.7	14.2	220	12.3	0.74	9.2	0.16	1.9	0.09	1.2	0	0	0	0
F	38	107	4.22	0.346	82	25.4	19.4	190	6.9	0.61	4.2	0.28	2	0.08	0.6	0.02	0.1	0	0
F	64	116	3.78	0.351	92.9	30.7	12.5	422	10	0.69	6.9	0.21	2.1	0.08	0.8	0.02	0.2	0.01	0.1
F	43	103	3.82	0.295	77.2	27	12.6	205	8	0.52	4.2	0.38	3	0.07	0.6	0.02	0.2	0.01	0
M	64	126	4.2	0.395	94	30	14.5	542	12.9	0.72	9.2	0.16	2.1	0.06	0.8	0.05	0.6	0.01	0.1
F	53	143	5.58	0.444	79.6	25.6	13.9	121	17.8	0.8	14.3	0.12	2.2	0.07	1.2	0	0	0	0.1
F	25	100	3.88	0.311	80.2	25.8	15.9	236	8.7	0.75	6.5	0.2	1.7	0.05	0.4	0	0	0	0
F	58	108	3.78	0.314	83.1	28.6	14.2	301	16.8	0.84	14.2	0.07	1.1	0.09	1.4	0	0	0	0
M	57	154	5.33	0.454	85.2	28.9	13.6	256	7.8	0.77	6	0.18	1.4	0.05	0.4	0	0	0	0
M	49	150	5.54	0.458	82.7	27.1	12.9	279	6.8	0.54	3.6	0.38	2.6	0.07	0.5	0.02	0.1	0	0
F	28	138	4.63	0.412	89	29.8	12.2	164	6.2	0.68	4.2	0.2	1.2	0.08	0.5	0.04	0.2	0	0
F	31	145	4.6	0.425	92.4	31.5	12.3	163	7.5	0.76	5.7	0.16	1.2	0.08	0.6	0.01	0	0	0
F	61	119	4.48	0.347	77.5	26.6	13.5	346	8.2	0.57	4.7	0.34	2.8	0.07	0.6	0.01	0	0.01	0.1
F	38	120	4.05	0.368	90.9	29.6	13.2	233	8.6	0.69	6	0.22	1.9	0.08	0.7	0.01	0.1	0	0
F	31	131	4.2	0.377	89.8	31.2	11.8	343	6.3	0.58	3.7	0.31	2	0.09	0.5	0.01	0.1	0.01	0.1
M	62	105	4.39	0.331	75.4	23.9	14.9	212	5.4	0.83	4.5	0.09	0.5	0.08	0.5	0	0	0	0
M	63	104	3.54	0.325	91.8	29.4	17.1	199	10.2	0.83	8.5	0.14	1.4	0.02	0.2	0	0	0	0
F	32	104	3.3	0.29	87.9	31.5	15.8	235	8.7	0.64	5.6	0.22	1.9	0.11	1	0.03	0.2	0	0
M	24	149	5.17	0.446	86.3	28.8	12.8	165	5.3	0.57	3	0.29	1.5	0.09	0.5	0.04	0.2	0	0
M	54	157	4.88	0.439	90	32.2	12.4	159	9.5	0.62	5.9	0.25	2.3	0.09	0.9	0.04	0.3	0.01	0
F	35	115	3.72	0.35	94.1	30.9	16.7	192	9.9	0.71	7	0.19	1.9	0.08	0.8	0.01	0.1	0	0
M	62	121	4.24	0.372	87.7	28.5	13.4	439	10.5	0.8	8.4	0.09	0.9	0.1	1.1	0.01	0.1	0	0
F	18	139	4.61	0.407	88.3	30.2	12	251	6.3	0.58	3.6	0.34	2.1	0.06	0.4	0.02	0.2	0	0
F	35	126	3.99	0.36	90.2	31.6	12.8	165	9.1	0.73	6.7	0.17	1.5	0.09	0.8	0.01	0.1	0	0
F	55	160	5.19	0.468	90.2	30.8	13.9	283	9.2	0.55	5.1	0.35	3.3	0.07	0.7	0.02	0.2	0	0
F	30	118	3.9	0.345	88.5	30.3	13.4	314	10.7	0.78	8.3	0.2	2.1	0.02	0.2	0.01	0.1	0	0
M	27	138	4.06	0.39	96.1	34	14.1	195	7.3	0.66	4.8	0.09	0.6	0.26	1.9	0	0	0	0
F	20	112	4.1	0.327	79.8	27.3	13.2	242	11.6	0.76	8.9	0.16	1.8	0.05	0.6	0.02	0.3	0	0
F	45	114	3.87	0.344	88.9	29.5	13.2	441	7.4	0.51	3.8	0.34	2.5	0.07	0.5	0.08	0.6	0	0
M	42	153	4.84	0.428	88.4	31.6	13.1	234	14.1	0.76	10.7	0.14	1.9	0.1	1.4	0	0	0	0
F	60	116	4.41	0.36	81.6	26.3	16.9	275	6.8	0.66	4.5	0.28	1.9	0.04	0.3	0.01	0.1	0	0
F	56	133	4.62	0.384	83.1	28.8	17.2	220	11.1	0.82	9	0.14	1.5	0.04	0.4	0.01	0.1	0	0
M	65	129	4.26	0.385	90.4	30.3	13.8	223	16.8	0.85	14.3	0.1	1.6	0.05	0.9	0	0	0	0
M	43	119	4.21	0.345	81.9	28.3	13.9	281	6.2	0.7	4.3	0.12	0.7	0.18	1.1	0.01	0	0	0
M	42	152	5.17	0.45	87	29.4	12.8	273	8.4	0.81	6.8	0.14	1.2	0.04	0.4	0	0	0	0
F	30	147	5.2	0.429	82.5	28.3	13.2	230	6.5	0.73	4.7	0.12	0.8	0.14	0.9	0.01	0.1	0	0
M	27	164	5.25	0.452	86.1	31.2	12.5	261	9.1	0.57	5.2	0.29	2.6	0.08	0.7	0.06	0.5	0	0
F	53	136	5.24	0.417	79.6	26	13.6	104	20.1	0.71	14.4	0.22	4.4	0.07	1.3	0	0	0	0
F	57	103	3.72	0.321	86.3	27.7	14.7	193	4.4	0.45	2	0.39	1.7	0.16	0.7	0.01	0	0	0
M	27	148	4.81	0.432	89.8	30.8	11.9	158	4.9	0.49	2.4	0.32	1.5	0.18	0.9	0.01	0.1	0	0
F	28	122	4.53	0.367	81	26.9	14.9	210	5.2	0.72	3.7	0.18	0.9	0.08	0.4	0.03	0.2	0	0
F	35	126	4.31	0.374	86.8	29.2	15.4	212	9.8	0.68	6.7	0.22	2.2	0.09	0.9	0	0	0.01	0
M	28	144	4.69	0.413	88.1	30.7	12.4	274	7.3	0.57	4.2	0.3	2.2	0.11	0.8	0.02	0.2	0	0
M	29	156	4.89	0.45	92	31.9	12.4	179	5.9	0.46	2.7	0.44	2.6	0.09	0.5	0.02	0.1	0	0
F	61	128	4.72	0.382	80.9	27.1	13	305	9	0.49	4.4	0.43	3.9	0.07	0.6	0.01	0.1	0	0
F	33	151	4.94	0.442	89.5	30.6	13.3	208	18.4	0.89	16.3	0.07	1.3	0.04	0.7	0	0	0	0
M	56	135	4.34	0.377	86.9	31.1	11.6	164	5.7	0.63	3.6	0.25	1.4	0.1	0.5	0.03	0.2	0	0
F	28	111	3.86	0.324	83.9	28.8	12.6	149	10.8	0.73	7.9	0.16	1.7	0.1	1.1	0.01	0.1	0	0
F	41	130	4.18	0.376	90	31.1	12.4	205	3.7	0.67	2.5	0.23	0.9	0.09	0.3	0	0	0	0
F	46	124	3.96	0.365	92.2	31.3	12.2	241	7.1	0.47	3.3	0.44	3.1	0.08	0.5	0.02	0.1	0	0
M	35	146	4.73	0.417	88.2	30.9	13	297	13.4	0.72	9.6	0.18	2.4	0.08	1.1	0.02	0.3	0	0
M	36	135	4.79	0.4	83.5	28.2	13.4	263	8.7	0.48	4.2	0.44	3.8	0.07	0.6	0.01	0.1	0	0
F	61	125	4.45	0.371	83.4	28.1	13.3	223	8.8	0.53	4.7	0.33	2.9	0.08	0.7	0.06	0.5	0	0
F	55	134	4.79	0.421	87.9	28	13.4	203	9.2	0.62	5.7	0.29	2.6	0.07	0.7	0.01	0.1	0	0
M	34	135	4.58	0.393	85.8	29.5	13.3	252	3.4	0.52	1.8	0.34	1.2	0.12	0.4	0.02	0.1	0.01	0
F	39	116	3.74	0.326	87.2	31	12.3	221	9.3	0.76	7.1	0.16	1.5	0.07	0.7	0.01	0	0	0
F	20	128	4.67	0.372	79.7	27.4	13	298	10.1	0.66	6.7	0.26	2.7	0.06	0.6	0.02	0.2	0	0
F	17	130	4.59	0.378	82.4	28.3	12.8	323	8.4	0.69	5.8	0.22	1.8	0.08	0.7	0.01	0.1	0	0
F	32	128	4.21	0.371	88.1	30.4	12.1	207	11.1	0.85	9.4	0.09	1	0.05	0.6	0.01	0.1	0	0
F	28	124	4.02	0.368	91.5	30.8	12.2	265	9.8	0.57	5.6	0.31	3	0.1	1	0.02	0.2	0	0
F	53	137	4.52	0.397	87.8	30.3	12.3	194	5.1	0.64	3.3	0.25	1.3	0.09	0.5	0.02	0.1	0	0
F	33	112	4	0.348	87	28	15.4	237	17.8	0.82	14.6	0.1	1.8	0.08	1.3	0	0	0	0
F	27	124	3.94	0.363	92.1	31.5	11.5	337	14.3	0.73	10.5	0.17	2.4	0.08	1.1	0.02	0.2	0	0
M	61	101	3.33	0.305	91.6	30.3	15.2	197	7	0.75	5.2	0.13	0.9	0.11	0.8	0.01	0.1	0	0
F	52	152	5.73	0.448	78.2	26.5	15.3	324	5.3	0.52	2.8	0.34	1.8	0.09	0.5	0.04	0.2	0.01	0
F	19	115	3.93	0.346	88	29.3	13.7	187	10	0.81	8.1	0.11	1.1	0.07	0.7	0.01	0.1	0	0
M	45	145	5.13	0.426	83	28.3	13.4	305	12.9	0.71	9.2	0.2	2.6	0.07	0.9	0.01	0.2	0	0
M	29	152	5.03	0.437	86.9	30.2	12.8	247	16.2	0.8	12.9	0.11	1.7	0.09	1.5	0	0	0	0
F	26	130	4.46	0.378	84.8	29.1	12.6	271	10	0.6	6	0.33	3.3	0.06	0.6	0.01	0.1	0	0
F	18	115	4.37	0.358	81.9	26.3	15.6	456	7.1	0.54	3.8	0.37	2.6	0.08	0.6	0.01	0.1	0	0
F	31	130	4.5	0.385	85.6	28.9	12.2	261	7.4	0.46	3.4	0.41	3	0.11	0.8	0.02	0.2	0	0
M	55	170	5.33	0.477	89.5	31.9	12.9	204	11.2	0.63	7.1	0.27	3	0.08	0.9	0.01	0.1	0	0
F	40	127	3.95	0.359	90.9	32.2	11.8	113	13.6	0.86	11.7	0.09	1.2	0.05	0.6	0	0	0	0
F	31	141	4.8	0.402	83.8	29.4	11.8	240	5.2	0.86	4.5	0.06	0.3	0.07	0.3	0.01	0.1	0	0
M	53	125	4.25	0.392	92.2	29.4	13	191	6.5	0.51	3.3	0.39	2.5	0.07	0.5	0.03	0.2	0.01	0.1
F	24	134	4.8	0.402	83.8	27.9	13.2	627	19.4	0.83	16.1	0.09	1.7	0.07	1.3	0.02	0.3	0	0
M	37	106	5.94	0.342	57.6	17.8	18.3	380	8.9	0.61	5.4	0.29	2.6	0.1	0.9	0.01	0.1	0	0
F	27	124	4.36	0.363	83.3	28.4	12.7	206	9.3	0.55	5.1	0.32	3	0.08	0.7	0.05	0.4	0	0
M	29	141	5.03	0.406	80.7	28	13.2	233	12	0.69	8.3	0.21	2.5	0.08	1	0.02	0.2	0	0
F	51	119	4.37	0.377	86.3	27.2	12.7	461	9.3	0.51	4.7	0.39	3.6	0.07	0.6	0.03	0.3	0.01	0
F	40	117	4.14	0.353	85.3	28.3	14.6	271	13.1	0.79	10.3	0.13	1.7	0.08	1	0.01	0.1	0	0
F	31	114	3.77	0.333	88.3	30.2	14.5	186	7.4	0.69	5.1	0.23	1.7	0.07	0.5	0.01	0.1	0.01	0
F	22	119	4	0.349	87.3	29.8	13.2	230	8.5	0.49	4.2	0.41	3.5	0.07	0.6	0.02	0.2	0	0
F	35	112	3.85	0.336	87.3	29.1	15.3	200	12.1	0.77	9.3	0.18	2.1	0.05	0.7	0	0	0	0
F	20	130	5.33	0.402	75.4	24.4	19.3	445	6.1	0.57	3.5	0.33	2	0.07	0.4	0.02	0.1	0.01	0
M	44	156	5.74	0.445	77.5	27.2	13.8	137	8	0.53	4.2	0.33	2.7	0.1	0.8	0.03	0.3	0	0
F	42	118	3.85	0.339	88.1	30.6	13.5	233	6.8	0.6	4.1	0.24	1.6	0.13	0.9	0.03	0.2	0	0
F	40	126	3.99	0.369	92.5	31.6	13.2	231	7.4	0.67	5	0.25	1.8	0.07	0.5	0	0	0.01	0.1
M	31	155	5.05	0.451	89.3	30.7	12.3	221	8.5	0.59	5	0.29	2.4	0.09	0.8	0.03	0.2	0	0
M	61	148	4.57	0.4	87.5	32.4	12.3	153	4.5	0.53	2.4	0.38	1.7	0.09	0.4	0	0	0	0
F	49	128	3.95	0.38	96.2	32.4	12.1	287	7.8	0.79	6.2	0.16	1.3	0.04	0.3	0	0	0	0
F	39	130	4.51	0.381	84.5	28.8	13.8	304	6.7	0.51	3.4	0.34	2.3	0.1	0.6	0.04	0.3	0.01	0
M	22	158	5.18	0.436	84.2	30.5	12.5	245	16.1	0.92	14.8	0.03	0.5	0.05	0.7	0	0	0	0
F	20	122	4.32	0.368	85.2	28.2	12.2	311	9.4	0.68	6.4	0.22	2.1	0.07	0.7	0.02	0.2	0.01	0
M	61	142	5.06	0.419	82.8	28.1	13.1	327	6.6	0.53	3.5	0.37	2.5	0.08	0.5	0.01	0.1	0.01	0
M	59	146	4.65	0.425	91.4	31.4	13.8	492	7.8	0.66	5.2	0.19	1.5	0.12	1	0.02	0.2	0.01	0.1
F	44	107	4.09	0.35	85.6	26.2	15.5	201	6.5	0.48	3.1	0.4	2.6	0.09	0.6	0.02	0.1	0.01	0.1
F	50	145	4.7	0.436	92.8	30.9	13	394	6.2	0.55	3.4	0.37	2.3	0.06	0.4	0.02	0.1	0.01	0
F	62	129	4.74	0.398	84	27.2	16.6	256	8.5	0.75	6.4	0.18	1.5	0.06	0.5	0.01	0.1	0	0
F	46	145	4.53	0.419	92.5	32	12.5	244	5.5	0.49	2.7	0.42	2.3	0.05	0.3	0.03	0.2	0.01	0
F	47	105	3.86	0.344	89.1	27.2	17.2	458	5.9	0.56	3.3	0.21	1.3	0.15	0.9	0.07	0.4	0.01	0
F	58	128	4.74	0.401	84.6	27	15.2	360	5.6	0.62	3.5	0.29	1.6	0.06	0.3	0.02	0.1	0	0
F	59	130	4.27	0.395	92.5	30.4	12.9	286	8.9	0.6	5.3	0.28	2.5	0.09	0.8	0.03	0.2	0.01	0.1
F	40	130	4.97	0.408	82.1	26.2	14.6	285	6.8	0.54	3.7	0.33	2.3	0.1	0.7	0.02	0.2	0	0
F	43	119	4.62	0.358	77.5	25.8	16.4	295	9.7	0.57	5.5	0.34	3.2	0.08	0.8	0.02	0.1	0	0
M	58	129	4.89	0.398	81.4	26.4	14.2	242	7.7	0.52	4	0.3	2.3	0.16	1.2	0.01	0.1	0.01	0.1
F	49	115	4.15	0.346	83.4	27.7	15.9	274	6.8	0.51	3.5	0.41	2.8	0.07	0.5	0.01	0	0	0
F	19	133	4.63	0.38	82.1	28.7	15.4	268	9	0.63	5.7	0.29	2.6	0.05	0.4	0.02	0.2	0.01	0.1
F	62	123	4.16	0.379	91.1	29.6	14.2	270	5.2	0.63	3.3	0.25	1.3	0.09	0.5	0.02	0.1	0	0
M	34	154	5.2	0.455	87.5	29.6	12.3	188	7.1	0.46	3.3	0.4	2.8	0.12	0.8	0.02	0.1	0.01	0.1
F	25	108	4.66	0.352	75.5	23.2	17	526	7.3	0.58	4.2	0.29	2.1	0.12	0.9	0	0	0.01	0
F	32	124	5.48	0.413	75.4	22.6	15.8	288	8.1	0.4	3.2	0.45	3.6	0.13	1.1	0.02	0.1	0.01	0.1
M	58	139	5.52	0.42	76.1	25.2	18.3	376	12.3	0.63	7.7	0.28	3.4	0.06	0.8	0.03	0.3	0.01	0.1
M	58	126	4.12	0.377	91.5	30.6	12.9	219	5.2	0.29	1.5	0.62	3.2	0.08	0.4	0	0	0	0
F	60	126	4.13	0.382	92.5	30.5	13.4	321	13	0.63	8.2	0.23	3	0.07	0.9	0.06	0.8	0.01	0.1
F	56	124	4.3	0.369	85.8	28.8	12.1	297	8.4	0.55	4.6	0.31	2.6	0.1	0.8	0.04	0.4	0.01	0.1
M	28	141	4.6	0.408	88.7	30.7	12.5	191	7.9	0.67	5.3	0.19	1.5	0.08	0.6	0.04	0.3	0.01	0.1
M	63	158	4.82	0.449	93.2	32.8	13.2	230	4.6	0.54	2.5	0.33	1.5	0.1	0.5	0.02	0.1	0.01	0
F	41	115	5.94	0.372	62.6	19.4	19.7	303	9.3	0.68	6.3	0.25	2.3	0.05	0.4	0.01	0.1	0.01	0.1
M	61	128	4.3	0.374	87	29.8	13.7	267	10.2	0.78	8	0.14	1.4	0.07	0.7	0	0	0	0
F	56	120	4.22	0.354	83.9	28.4	14	268	5.8	0.57	3.3	0.3	1.8	0.07	0.4	0.05	0.3	0.01	0
F	56	119	4.48	0.358	79.9	26.6	13.2	144	5.2	0.56	2.9	0.35	1.8	0.07	0.4	0.01	0.1	0	0
F	64	140	4.34	0.404	93.1	32.3	13.9	223	6.8	0.47	3.2	0.36	2.5	0.13	0.9	0.03	0.2	0.01	0
F	37	131	4.71	0.385	81.7	27.8	12.2	243	5.8	0.69	4	0.16	0.9	0.08	0.4	0.06	0.4	0.01	0
M	45	155	5.43	0.448	82.5	28.5	13.2	297	4.6	0.49	2.3	0.34	1.6	0.12	0.6	0.04	0.2	0.01	0.1
F	57	151	4.88	0.448	91.8	30.9	13.4	263	8	0.42	3.4	0.5	4	0.07	0.5	0.01	0.1	0.01	0
F	56	107	3.64	0.331	90.9	29.4	13.8	406	11.6	0.38	4.4	0.53	6.2	0.08	0.9	0.01	0.1	0	0
M	43	149	4.76	0.429	90.1	31.3	13.8	195	7.2	0.45	3.2	0.41	3	0.08	0.6	0.06	0.4	0.01	0
F	51	141	4.99	0.424	85	28.3	15.3	244	9.3	0.4	3.7	0.52	4.8	0.07	0.6	0.02	0.1	0.01	0
F	63	129	4.33	0.381	88	29.8	12.7	250	5.3	0.54	2.9	0.29	1.6	0.04	0.2	0.13	0.7	0	0
F	41	120	4.33	0.358	82.7	27.7	14.1	244	9	0.6	5.4	0.33	3	0.06	0.5	0.01	0.1	0	0
F	21	124	4.31	0.372	86.3	28.8	12.6	263	7.4	0.83	6.2	0.11	0.8	0.05	0.4	0	0	0	0
F	33	107	3.79	0.326	86	28.2	15.7	221	16.7	0.79	13.2	0.13	2.1	0.08	1.3	0	0	0	0
F	27	102	3.9	0.293	75.1	26.2	14	159	13.6	0.84	11.5	0.08	1	0.08	1	0	0	0	0
F	25	100	3.84	0.307	79.9	26	15.7	218	12.1	0.78	9.5	0.16	1.9	0.05	0.7	0	0	0	0
M	27	131	4.7	0.358	76.2	27.9	15.7	303	13.7	0.65	8.9	0.25	3.4	0.09	1.2	0.01	0.1	0	0.1
M	24	155	5.3	0.45	84.9	29.2	12.6	180	11.3	0.72	8.2	0.2	2.2	0.05	0.6	0.02	0.2	0	0
F	32	127	3.68	0.369	100.3	34.5	12.8	103	4.1	0.59	2.4	0.32	1.3	0.07	0.3	0.01	0	0.01	0
F	38	119	4.4	0.377	85.7	27	14.8	411	15.6	0.73	11.4	0.19	2.9	0.06	1	0.02	0.3	0	0
F	39	128	4.14	0.367	88.6	30.9	13.2	231	12	0.71	8.5	0.23	2.7	0.06	0.7	0.01	0.1	0	0
M	58	128	4.72	0.381	80.7	27.1	12.9	179	7	0.68	4.8	0.25	1.8	0.07	0.5	0	0	0	0
F	56	128	5.14	0.391	76.1	24.9	14.9	135	8.6	0.69	6	0.17	1.4	0.11	1	0.03	0.2	0	0
F	33	111	3.66	0.307	83.9	30.3	12.2	167	13.2	0.88	11.6	0.06	0.8	0.06	0.8	0	0	0	0
F	35	125	4.1	0.359	87.6	30.5	12.9	223	16.1	0.79	12.7	0.12	2	0.09	1.4	0	0	0	0
F	40	104	3.3	0.303	91.8	31.5	12.2	93	13.9	0.91	12.6	0.05	0.7	0.04	0.6	0	0	0	0
M	57	123	4.02	0.361	89.8	30.6	14.7	98	6.8	0.63	4.3	0.21	1.4	0.13	0.9	0.02	0.1	0.01	0.1
F	32	117	4.98	0.367	73.7	23.5	16.8	267	13.9	0.79	11	0.14	1.9	0.06	0.8	0	0.1	0	0
F	33	125	4.2	0.371	88.3	29.8	13.9	110	12.7	0.72	9.2	0.19	2.4	0.08	1	0.01	0.1	0	0
F	53	126	4.94	0.382	77.3	25.5	13.5	69	16.3	0.67	10.9	0.26	4.3	0.06	1	0	0.1	0	0.1
F	28	127	4.16	0.368	88.5	30.5	11.9	276	8.6	0.73	6.3	0.2	1.7	0.06	0.5	0.01	0.1	0.01	0
F	58	108	3.9	0.322	82.6	27.7	14.4	238	9.6	0.82	7.9	0.1	0.9	0.08	0.7	0.01	0.1	0	0
F	29	114	4.54	0.357	78.6	25.1	14.5	281	10.1	0.67	6.8	0.24	2.4	0.06	0.6	0.02	0.2	0	0
F	23	112	4.71	0.37	78.6	23.8	17.1	369	18	0.83	14.9	0.13	2.3	0.04	0.8	0	0	0	0
M	60	113	4.41	0.351	79.6	25.6	13.7	194	5.3	0.47	2.5	0.4	2.1	0.12	0.6	0.01	0.1	0	0
F	24	119	4.25	0.355	83.5	28	13	467	19.6	0.89	17.4	0.04	0.7	0.06	1.2	0.01	0.3	0	0
F	35	109	4.17	0.332	79.6	26.1	14.4	160	9.4	0.67	6.3	0.26	2.4	0.06	0.5	0.02	0.2	0.01	0
M	28	141	5.34	0.435	81.5	26.4	12.4	314	9.5	0.59	5.6	0.3	2.8	0.07	0.7	0.04	0.3	0	0
F	65	104	3.29	0.316	96	31.6	22.2	18	6	0.99	5.9	0	0	0.01	0	0	0	0	0
M	31	128	3.58	0.382	106.7	35.8	12.8	66	5.1	0.53	2.7	0.31	1.6	0.12	0.6	0.03	0.2	0.01	0
M	65	120	3.99	0.366	91.7	30.1	13.7	222	16.8	0.85	14.3	0.09	1.5	0.05	0.8	0	0.1	0	0
M	51	102	3.52	0.329	93.5	29	18.1	199	6.2	0.46	2.9	0.36	2.2	0.15	0.9	0.02	0.1	0.01	0.1
M	62	127	4.44	0.39	87.8	28.6	13.4	491	13.2	0.8	10.6	0.08	1.1	0.1	1.3	0.01	0.1	0	0
M	61	106	3.53	0.326	92.4	30	15.2	167	7	0.76	5.3	0.1	0.7	0.12	0.9	0.01	0.1	0	0
M	37	134	5.01	0.409	81.6	26.7	13.7	155	9.9	0.68	6.7	0.17	1.7	0.15	1.4	0	0	0	0
M	55	125	4.11	0.371	90.3	30.4	12.9	274	10.5	0.67	7	0.2	2	0.1	1.1	0.03	0.4	0	0
F	37	113	4.28	0.368	86	26.4	15.9	341	9.9	0.6	5.9	0.27	2.7	0.09	0.9	0.03	0.3	0.01	0.1
F	36	128	4.2	0.374	89	30.5	11.9	243	4.2	0.46	1.9	0.38	1.6	0.1	0.4	0.06	0.2	0	0
M	24	122	4.56	0.371	81.4	26.8	16.6	420	10.5	0.5	5.3	0.38	4	0.06	0.7	0.04	0.5	0.01	0.1
F	28	108	4.15	0.343	82.7	26	15	197	3.7	0.6	2.2	0.29	1.1	0.06	0.2	0.05	0.2	0.01	0
F	40	112	3.55	0.326	91.8	31.5	13.1	213	8.5	0.72	6.1	0.2	1.7	0.07	0.6	0.01	0.1	0.01	0.1
M	45	122	4.95	0.393	79.4	24.6	14.9	413	8	0.68	5.4	0.2	1.6	0.07	0.6	0.05	0.4	0.01	0.1
M	62	109	4.41	0.334	75.7	24.7	15.3	218	4.3	0.46	2	0.37	1.6	0.12	0.5	0.05	0.2	0.01	0
M	50	144	4.55	0.413	90.8	31.6	12.8	236	7.7	0.62	4.8	0.23	1.7	0.1	0.8	0.04	0.3	0.01	0.1
M	55	157	5.75	0.47	81.7	27.3	12.2	227	9.9	0.43	4.3	0.43	4.2	0.08	0.8	0.06	0.6	0	0
M	53	140	4.91	0.42	85.5	28.5	13.2	245	8.5	0.56	4.8	0.31	2.6	0.09	0.8	0.03	0.3	0.01	0
F	37	105	4.23	0.346	81.8	24.8	20.6	384	8.3	0.55	4.5	0.36	3	0.05	0.4	0.03	0.3	0.01	0.1
M	50	140	5.27	0.422	80.1	26.6	13.4	346	10	0.56	5.6	0.33	3.3	0.09	0.9	0.01	0.1	0.01	0.1
F	64	114	3.72	0.347	93.3	30.6	23.6	105	5	0.9	4.5	0.08	0.4	0.02	0.1	0	0	0	0
M	52	112	3.78	0.321	84.9	29.6	13.9	309	13.5	0.79	10.6	0.1	1.3	0.1	1.4	0.01	0.1	0.01	0.1
F	38	118	4.44	0.399	89.9	26.6	20.3	166	6.4	0.79	5	0.15	0.9	0.06	0.4	0.01	0	0	0
F	23	127	4.52	0.39	86.3	28.1	14.1	627	5.7	0.59	3.4	0.32	1.8	0.07	0.4	0.01	0.1	0.01	0
M	27	112	3.3	0.307	93	33.9	13.8	157	6.3	0.7	4.4	0.17	1	0.13	0.8	0	0	0	0
M	46	101	3.62	0.325	89.8	27.9	14.7	634	13.2	0.81	10.7	0.1	1.4	0.06	0.8	0.03	0.3	0.01	0.1
M	49	113	4.41	0.336	76.2	25.6	17	377	7.6	0.66	5	0.26	2	0.07	0.5	0.01	0.1	0.01	0
F	32	102	3.45	0.302	87.5	29.6	15.2	127	10.6	0.74	7.8	0.16	1.7	0.1	1	0.01	0.1	0	0
F	64	110	3.51	0.318	90.6	31.3	12.5	412	10.3	0.73	7.5	0.17	1.8	0.08	0.8	0.02	0.2	0.01	0.1
F	55	112	4.04	0.335	82.9	27.7	14.3	241	6.7	0.58	3.9	0.31	2.1	0.09	0.6	0.02	0.2	0.01	0
F	61	111	3.84	0.342	89.1	28.9	13.3	451	11.6	0.72	8.3	0.18	2.1	0.09	1	0.02	0.2	0	0
F	33	113	3.62	0.328	90.6	31.2	13.5	161	15.5	0.91	14.1	0.07	1	0.02	0.4	0	0	0	0
F	62	152	5.39	0.447	82.9	28.2	14.6	201	5.4	0.5	2.7	0.38	2	0.1	0.5	0.02	0.1	0.01	0
F	22	102	3.67	0.312	85	27.8	13.9	184	15.2	0.87	13.2	0.04	0.7	0.09	1.3	0	0	0	0
F	31	121	3.95	0.359	90.9	30.6	15.8	134	11.6	0.7	8.2	0.21	2.4	0.08	0.9	0.01	0.1	0	0
F	25	112	3.76	0.345	91.8	29.8	13.8	392	20.1	0.84	16.8	0.1	1.9	0.05	0.9	0.02	0.3	0	0.1
F	52	119	4.52	0.375	83	26.3	13.1	280	8.9	0.56	5	0.31	2.8	0.09	0.8	0.04	0.4	0	0
F	40	106	3.34	0.304	91	31.7	12.1	90	13.7	0.88	12.1	0.07	1	0.04	0.6	0	0	0	0
F	37	119	4.09	0.362	88.5	29.1	12.9	251	11.8	0.82	9.7	0.11	1.2	0.07	0.8	0	0	0	0
F	19	136	4.68	0.401	85.7	29.1	13	324	6.7	0.49	3.3	0.43	2.9	0.07	0.5	0.01	0	0	0
M	25	124	4.98	0.392	78.7	24.9	16.6	324	14.9	0.75	11.2	0.17	2.5	0.08	1.2	0	0	0	0
M	49	192	6.48	0.53	81.8	29.6	12.4	111	3.1	0.52	1.6	0.31	1	0.16	0.5	0.01	0	0.01	0
F	40	105	3.86	0.324	83.9	27.2	14.9	249	10.9	0.81	8.9	0.1	1.1	0.08	0.8	0.01	0.1	0	0
F	39	117	3.87	0.346	89.4	30.2	13.6	302	13.6	0.63	8.6	0.32	4.3	0.05	0.7	0	0	0	0
M	34	147	5.2	0.447	86	28.3	12.9	199	4.3	0.46	2	0.43	1.9	0.09	0.4	0.01	0.1	0	0
M	58	114	4.21	0.338	80.3	27.1	12.7	145	9.9	0.89	8.8	0.05	0.4	0.07	0.7	0	0	0	0
M	45	156	5.75	0.465	80.9	27.1	12.4	258	7.8	0.51	4	0.32	2.5	0.1	0.8	0.06	0.5	0.01	0.1
M	43	144	4.61	0.423	91.8	31.2	14	203	16.6	0.82	13.6	0.1	1.6	0.08	1.3	0	0	0	0.1
F	46	128	4.69	0.408	87	27.3	14	241	4.2	0.48	2	0.36	1.5	0.12	0.5	0.04	0.2	0.01	0
F	37	104	3.8	0.317	83.4	27.4	14.5	210	5.5	0.68	3.7	0.24	1.3	0.07	0.4	0.01	0.1	0	0
F	41	117	3.18	0.355	111.6	36.8	11.6	298	10	0.93	9.3	0.06	0.6	0.01	0.1	0	0	0	0
M	46	113	3.37	0.331	98.2	33.5	16.2	70	5.2	0.55	2.9	0.27	1.4	0.12	0.6	0.05	0.3	0.01	0.1
F	30	122	4	0.363	90.8	30.5	12.4	231	6.5	0.61	4	0.27	1.7	0.08	0.5	0.03	0.2	0.01	0
F	26	101	3.93	0.308	78.4	25.7	15.2	260	12.8	0.7	8.9	0.2	2.5	0.09	1.2	0.01	0.1	0.01	0.1
M	54	143	4.46	0.411	92.2	32.1	13.3	171	4.8	0.56	2.7	0.31	1.5	0.1	0.5	0.03	0.1	0.01	0
F	64	110	3.81	0.343	90	28.9	13.3	294	6.5	0.55	3.6	0.34	2.2	0.09	0.6	0.03	0.2	0.01	0
M	44	155	5.11	0.438	85.7	30.3	12.3	279	13.9	0.74	10.2	0.15	2	0.11	1.5	0	0	0	0
M	44	163	5.51	0.475	86.2	29.6	12.7	243	6.8	0.56	3.8	0.36	2.4	0.06	0.4	0.01	0.1	0.01	0
F	23	131	5.16	0.393	76.2	25.4	14.9	348	7.1	0.57	4	0.35	2.5	0.08	0.5	0.01	0	0	0
M	63	144	5.03	0.432	85.9	28.6	12.3	231	6.8	0.58	4	0.32	2.2	0.07	0.5	0.03	0.2	0	0
F	46	125	4.49	0.379	84.4	27.8	14.3	237	5.4	0.56	3	0.34	1.8	0.08	0.4	0.01	0.1	0	0
F	35	131	4.55	0.401	88.1	28.8	13.4	183	3	0.41	1.2	0.42	1.2	0.13	0.4	0.04	0.1	0.01	0
F	37	112	4.09	0.344	84.1	27.4	12.1	290	6.5	0.53	3.5	0.38	2.4	0.08	0.5	0	0	0.01	0
F	37	103	3.34	0.308	92.2	30.8	13.9	275	8.4	0.6	5.1	0.29	2.5	0.1	0.8	0	0	0	0
M	29	138	4.65	0.405	87.1	29.7	12.2	134	6.2	0.76	4.7	0.14	0.9	0.09	0.5	0.01	0.1	0	0
F	28	105	4.03	0.343	85.1	26.1	14.6	159	10	0.72	7.2	0.21	2.1	0.06	0.6	0	0	0	0
F	20	130	4.7	0.381	81.1	27.7	13.1	336	10.4	0.66	6.8	0.25	2.6	0.07	0.7	0.02	0.2	0.01	0.1
F	32	103	4.3	0.321	74.7	24	16.6	279	27.2	0.87	23.6	0.07	2	0.06	1.5	0	0	0	0.1
F	19	106	3.54	0.307	86.7	29.9	13.8	161	13.4	0.9	12	0.05	0.7	0.05	0.6	0	0	0	0
F	21	115	3.78	0.346	91.5	30.4	14.6	283	6.5	0.48	3.1	0.41	2.7	0.08	0.5	0.02	0.1	0.01	0
F	27	130	4.52	0.377	83.4	28.8	12.6	257	5.7	0.63	3.6	0.3	1.7	0.05	0.3	0.02	0.1	0	0
F	40	127	4.21	0.369	87.6	30.2	12.7	277	5.5	0.56	3.1	0.28	1.5	0.06	0.3	0.1	0.6	0.01	0
F	40	115	3.95	0.354	89.6	29.1	14.8	326	6	0.67	4	0.25	1.5	0.06	0.3	0.02	0.1	0	0
M	57	129	4.6	0.378	82.2	28	11.8	523	10.2	0.69	7	0.2	2	0.09	0.9	0.02	0.2	0.01	0.1
M	22	162	5.14	0.428	83.3	31.5	12.1	186	8.3	0.66	5.4	0.26	2.1	0.07	0.6	0.01	0.1	0	0
F	28	135	4.43	0.383	86.5	30.5	12.4	281	5.4	0.65	3.5	0.27	1.5	0.07	0.4	0.01	0.1	0	0
F	25	100	3.03	0.285	94.1	33	12.2	226	16.7	0.79	13.2	0.15	2.5	0.05	0.8	0.01	0.2	0	0
F	35	136	4.49	0.408	90.9	30.3	12.4	459	15.9	0.67	10.6	0.28	4.5	0.04	0.6	0.01	0.2	0.01	0.1
M	32	147	4.8	0.427	89	30.6	12.6	267	6	0.53	3.2	0.33	2	0.11	0.6	0.02	0.1	0.01	0
M	64	155	5.73	0.459	80.1	27.1	12.3	247	9.1	0.8	7.3	0.14	1.2	0.05	0.5	0	0	0	0
F	40	128	4.27	0.383	89.7	30	12.8	199	4.8	0.53	2.6	0.35	1.7	0.09	0.4	0.03	0.1	0.01	0
M	42	156	5.48	0.447	81.6	28.5	13.3	64	6.2	0.4	2.4	0.46	2.9	0.11	0.7	0.02	0.1	0.01	0.1
F	33	134	4.22	0.382	90.5	31.8	11.8	234	4.3	0.59	2.5	0.31	1.3	0.07	0.3	0.02	0.1	0.01	0
M	56	156	5.08	0.46	90.6	30.7	12.3	302	14.9	0.75	11.2	0.16	2.4	0.08	1.1	0.01	0.1	0	0.1
M	60	144	4.82	0.41	85.1	29.9	13	181	2.8	0.49	1.4	0.39	1.1	0.09	0.3	0.02	0	0.01	0
M	49	141	5.23	0.413	79	27	13.5	228	4.4	0.57	2.5	0.33	1.4	0.09	0.4	0	0	0	0
F	64	108	3.63	0.337	92.8	29.8	23.6	88	4.5	0.9	4	0.08	0.4	0.02	0.1	0	0	0	0
F	22	130	4.15	0.367	88.4	31.3	11.8	77	1.5	0.6	0.9	0.28	0.4	0.1	0.2	0	0	0.01	0
F	43	134	4.85	0.389	80.2	27.6	13.5	285	4.4	0.45	2	0.44	1.9	0.09	0.4	0.02	0.1	0.01	0
F	32	115	4.25	0.334	78.6	27.1	12.4	232	18.5	0.86	16	0.08	1.5	0.05	0.9	0	0	0	0
F	57	101	3.74	0.324	86.6	27	14.6	216	3.9	0.39	1.5	0.46	1.8	0.13	0.5	0.02	0.1	0	0
F	18	125	4.19	0.36	85.9	29.8	12.5	284	6.7	0.5	3.4	0.4	2.6	0.09	0.6	0.01	0	0	0
F	22	127	4.23	0.377	89.1	30	12	85	1.5	0.63	0.9	0.32	0.5	0.05	0.1	0	0	0.01	0
F	57	129	4.96	0.407	82.1	26	14.2	196	6.4	0.43	2.8	0.42	2.7	0.09	0.6	0.05	0.3	0.01	0.1
F	36	114	4.03	0.337	83.6	28.3	13.1	197	6.8	0.72	4.9	0.17	1.2	0.1	0.6	0.01	0.1	0	0
F	37	104	4.02	0.312	77.6	25.9	17.6	238	9.2	0.75	6.9	0.15	1.4	0.07	0.7	0.02	0.2	0	0
F	56	112	4.55	0.359	78.9	24.6	15.4	357	9.3	0.55	5.1	0.3	2.7	0.09	0.8	0.06	0.5	0.01	0.1
M	32	140	5.09	0.42	82.5	27.5	12.3	260	5.3	0.61	3.2	0.28	1.5	0.09	0.5	0.01	0	0.01	0.1
M	60	140	4.65	0.405	87.1	30.1	12.6	262	8.3	0.65	5.4	0.26	2.1	0.05	0.4	0.03	0.2	0.01	0.1
F	51	141	5.13	0.396	77.2	27.5	15.2	212	6.2	0.55	3.4	0.35	2.2	0.08	0.5	0.02	0.1	0	0
F	58	154	5.19	0.456	87.9	29.7	15.2	111	15.4	0.89	13.6	0.06	1	0.05	0.7	0	0	0	0
F	50	129	4.94	0.398	80.6	26.1	14.7	304	7.9	0.54	4.3	0.33	2.6	0.09	0.7	0.03	0.2	0.01	0.1
F	32	125	4.87	0.397	81.5	25.7	16.5	237	10.9	0.74	8	0.19	2	0.06	0.6	0.01	0.1	0	0
F	20	115	4.94	0.363	73.5	23.3	16.3	300	15.3	0.81	12.3	0.13	1.9	0.06	0.9	0	0	0	0
F	39	110	3.55	0.319	89.9	31	12.7	204	17.2	0.87	14.9	0.09	1.5	0.05	0.8	0	0	0	0
F	50	139	4.29	0.378	88.1	32.4	12	218	12.1	0.7	8.5	0.2	2.4	0.09	1.1	0.01	0.1	0	0
F	36	126	4.14	0.366	88.4	30.4	12.4	161	8.6	0.74	6.4	0.15	1.3	0.08	0.7	0.03	0.2	0	0
F	26	124	4.25	0.363	85.4	29.2	11.4	342	7	0.53	3.7	0.34	2.4	0.09	0.6	0.04	0.3	0	0
F	31	115	2.82	0.322	114.2	40.8	13.3	216	4.3	0.62	2.7	0.29	1.3	0.08	0.3	0	0	0	0
M	43	116	3.94	0.347	88.1	29.4	13.9	84	3.1	0.8	2.5	0.09	0.3	0.1	0.3	0.01	0	0	0
F	33	134	4.46	0.391	87.7	30	12.9	259	13.2	0.75	9.9	0.16	2.2	0.07	0.9	0.01	0.2	0	0
M	35	150	4.84	0.429	88.6	31	11.4	340	13.6	0.49	6.6	0.39	5.3	0.08	1	0.05	0.6	0	0.1
M	39	104	3.67	0.31	84.5	28.3	15.9	486	9	0.38	3.4	0.45	4	0.11	1	0.06	0.5	0.01	0.1
F	20	103	4.03	0.331	82.1	25.6	14.1	394	11.7	0.8	9.3	0.13	1.5	0.06	0.7	0.01	0.1	0	0
F	24	131	4.2	0.367	87.4	31.2	12.4	199	7	0.67	4.7	0.25	1.8	0.05	0.4	0.03	0.2	0	0
F	23	155	5.12	0.44	85.9	30.3	12.1	152	5.3	0.64	3.4	0.26	1.4	0.09	0.5	0	0	0	0
F	29	113	4.02	0.343	85.3	28.1	12.9	183	13.6	0.84	11.4	0.08	1.1	0.07	1	0	0.1	0	0
M	63	140	4.79	0.416	86.8	29.2	13.7	285	9	0.73	6.5	0.12	1.1	0.13	1.2	0.01	0.1	0	0
M	54	123	4.51	0.361	80	27.3	13.4	305	4.6	0.52	2.4	0.39	1.8	0.08	0.3	0.01	0.1	0	0
M	46	143	4.91	0.426	86.8	29.1	13.4	370	22.3	0.88	19.6	0.04	0.8	0.08	1.8	0	0	0	0
F	39	109	3.73	0.32	85.8	29.2	14.8	250	13	0.77	10	0.13	1.7	0.08	1.1	0.02	0.2	0	0
F	25	141	5.12	0.422	82.4	27.5	13.2	128	6.5	0.52	3.4	0.38	2.5	0.08	0.5	0.02	0.1	0.01	0
M	57	108	4.81	0.36	74.8	22.5	16.5	315	15	0.74	11.1	0.17	2.6	0.07	1.1	0.01	0.2	0	0
M	65	127	4.36	0.37	84.9	29.1	11.9	221	5.1	0.54	2.7	0.3	1.5	0.15	0.8	0.01	0	0	0
F	38	125	4.15	0.368	88.7	30.1	12.7	321	9.1	0.66	6	0.26	2.4	0.07	0.7	0	0	0	0
M	28	156	5.23	0.447	85.5	29.8	12.6	157	4.3	0.64	2.7	0.27	1.2	0.09	0.4	0	0	0	0
F	28	143	5.06	0.422	83.4	28.3	13.4	232	12.1	0.64	7.8	0.27	3.2	0.06	0.8	0.03	0.3	0	0
M	44	146	5.03	0.44	87.5	29	13.5	235	9.7	0.55	5.4	0.36	3.5	0.07	0.6	0.02	0.2	0.01	0
F	20	118	4.61	0.36	78.1	25.6	14.9	190	3.8	0.54	2	0.31	1.2	0.14	0.5	0.01	0	0	0
F	29	119	3.97	0.342	86.1	30	12.5	304	16.6	0.85	14	0.08	1.3	0.07	1.2	0	0.1	0	0
M	50	146	5.21	0.417	80	28	13.4	297	11.8	0.64	7.5	0.27	3.2	0.07	0.8	0.02	0.2	0	0
M	63	140	4.49	0.412	91.8	31.2	12.5	362	8.6	0.61	5.2	0.28	2.4	0.09	0.8	0.02	0.1	0.01	0
F	27	141	4.74	0.407	85.9	29.7	14.1	236	8.5	0.54	4.6	0.35	3	0.1	0.9	0	0	0	0
F	20	149	5.19	0.439	84.6	28.7	13	176	7.7	0.6	4.6	0.34	2.6	0.05	0.4	0	0	0	0
M	50	149	5.01	0.437	87.2	29.7	13.6	168	10.9	0.64	7	0.25	2.7	0.08	0.9	0.03	0.3	0	0
F	23	108	4.24	0.324	76.4	25.5	13.4	284	7.1	0.65	4.6	0.24	1.7	0.11	0.7	0	0	0	0
M	65	154	4.62	0.434	93.9	33.3	11.5	124	6	0.52	3.1	0.39	2.3	0.09	0.5	0	0	0.01	0
M	52	162	5.29	0.467	88.3	30.6	12.9	259	13.4	0.57	7.7	0.35	4.7	0.06	0.8	0.02	0.2	0.01	0.1
M	16	142	4.84	0.41	84.7	29.3	12.4	201	13.7	0.82	11.2	0.07	1	0.11	1.5	0	0	0	0
F	30	124	4.41	0.364	82.5	28.1	13.7	320	18.8	0.81	15.2	0.13	2.5	0.06	1.1	0	0	0	0.1
F	37	122	4.05	0.363	89.6	30.1	12.8	278	10.3	0.86	8.8	0.08	0.8	0.06	0.6	0	0	0	0
F	23	124	4.69	0.387	82.5	26.4	14.6	456	6.2	0.54	3.4	0.22	1.4	0.12	0.7	0.11	0.7	0.01	0.1
M	45	114	4.74	0.352	74.3	24.1	17.3	381	10	0.71	7.1	0.17	1.7	0.1	1	0.02	0.2	0	0
M	48	150	4.86	0.439	90.3	30.9	12	328	11	0.72	8	0.17	1.8	0.1	1.1	0.01	0.1	0	0
M	51	136	4.59	0.384	83.7	29.6	13.7	240	7	0.54	3.8	0.35	2.5	0.09	0.6	0.01	0.1	0	0
M	42	136	4.99	0.406	81.4	27.3	14.1	206	8.9	0.66	5.9	0.22	1.9	0.09	0.8	0.03	0.3	0.01	0
M	26	126	6.16	0.36	58.4	20.5	18.2	303	14.9	0.92	13.7	0.06	0.9	0.02	0.3	0	0	0	0
F	37	137	4.35	0.39	89.7	31.5	12.4	280	19.1	0.76	14.6	0.16	3	0.08	1.4	0	0.1	0	0
F	31	137	4.33	0.399	92.1	31.6	15.9	154	17.4	0.77	13.3	0.17	2.9	0.07	1.1	0	0	0	0.1
F	33	127	4.33	0.374	86.4	29.3	11.6	317	9.9	0.52	5.2	0.4	4	0.07	0.6	0.01	0.1	0.01	0
F	26	104	3.51	0.309	88	29.6	13.2	256	6.3	0.58	3.6	0.24	1.5	0.16	1	0.02	0.1	0	0
M	43	144	5.23	0.425	81.3	27.5	13.1	235	6.5	0.66	4.3	0.23	1.5	0.1	0.6	0.02	0.1	0	0
F	35	113	3.96	0.333	84.1	28.5	14.1	216	15.3	0.77	11.8	0.13	2	0.07	1.1	0.03	0.4	0	0.1
F	36	124	4.22	0.367	87	29.4	12.4	424	12	0.56	6.7	0.31	3.7	0.09	1.1	0.03	0.4	0.01	0.1
F	61	123	4.24	0.377	88.9	29	14	150	5.2	0.46	2.4	0.38	2	0.13	0.7	0.03	0.1	0.01	0
F	42	123	4.11	0.356	86.6	29.9	12.9	270	8.4	0.52	4.3	0.38	3.2	0.09	0.7	0.02	0.1	0	0
F	18	123	4.62	0.384	83.1	26.6	13.4	300	5.5	0.42	2.3	0.4	2.2	0.1	0.6	0.07	0.4	0.01	0
F	16	136	4.63	0.406	87.7	29.4	13.3	259	10.8	0.54	5.9	0.33	3.5	0.07	0.7	0.06	0.6	0.01	0.1
F	59	106	3.78	0.322	85.2	28	13.9	227	7	0.68	4.7	0.21	1.5	0.08	0.6	0.03	0.2	0	0
M	40	158	5.63	0.468	83.1	28.1	12.8	287	11	0.69	7.6	0.18	2	0.08	0.9	0.04	0.5	0.01	0.1
M	23	147	5.13	0.421	82.1	28.7	12.1		8.3	0.84	7	0.1	0.8	0.05	0.4	0	0	0	0
F	49	121	4.52	0.372	82.3	26.8	13.7	291	8.6	0.78	6.7	0.18	1.5	0.04	0.3	0	0	0	0
F	58	130	4.82	0.388	80.5	27	14.4	195	7.8	0.44	3.4	0.46	3.6	0.08	0.6	0.01	0	0.01	0.1
F	37	129	4.33	0.373	86.1	29.8	13	262	9.9	0.49	4.8	0.44	4.3	0.06	0.6	0.01	0.1	0	0
M	45	126	4.28	0.374	87.4	29.4	13	218	11	0.45	5	0.49	5.3	0.05	0.6	0.01	0.1	0.01	0.1
M	63	127	4.43	0.355	80.1	28.7	12.1	209	6	0.56	3.4	0.32	1.9	0.1	0.6	0.02	0.1	0	0
F	35	126	3.93	0.37	94.1	32.1	12.7	221	10.3	0.75	7.7	0.13	1.4	0.1	1.1	0.01	0.1	0	0
F	21	124	3.83	0.364	95	32.4	12.6	316	8.8	0.62	5.4	0.26	2.3	0.09	0.8	0.02	0.2	0.01	0.1
F	34	117	4.16	0.355	85.3	28.1	14.2	330	6.8	0.43	2.9	0.49	3.3	0.06	0.4	0.01	0.1	0	0
M	53	147	4.84	0.446	92.1	30.4	12.9	233	6.2	0.65	4	0.19	1.1	0.14	0.8	0.02	0.1	0.01	0
M	49	149	5.21	0.436	83.7	28.6	14.9	275	6.3	0.44	2.8	0.44	2.8	0.09	0.6	0.03	0.2	0	0
F	56	122	4.55	0.375	82.4	26.8	14.9	320	8.4	0.48	4.1	0.4	3.4	0.09	0.7	0.02	0.2	0.01	0.1
F	30	120	4.47	0.357	79.9	26.8	13.2	166	6.5	0.51	3.3	0.38	2.4	0.09	0.6	0.01	0.1	0.01	0.1
F	31	114	3.6	0.332	92.2	31.7	13.2	285	4	0.4	1.6	0.44	1.8	0.12	0.5	0.03	0.1	0.01	0
F	56	137	5.4	0.407	75.4	25.4	17	348	10.7	0.71	7.6	0.22	2.4	0.06	0.6	0.01	0.1	0.01	0.1
F	61	127	4.96	0.395	79.6	25.6	13.1	305	10.4	0.55	5.8	0.31	3.2	0.09	1	0.04	0.4	0.01	0.1
F	47	101	3.41	0.31	90.9	29.6	16	250	4.2	0.56	2.3	0.39	1.6	0.05	0.2	0	0	0.01	0
F	34	137	4.48	0.406	90.6	30.6	13.4	264	15.3	0.63	9.6	0.3	4.6	0.06	0.9	0.01	0.1	0.01	0.1
F	37	108	3.66	0.312	85.2	29.5	12.5	270	9.1	0.8	7.3	0.15	1.3	0.04	0.3	0.01	0.1	0.01	0.1
F	35	105	4.13	0.314	76	25.4	14.7	247	5.5	0.68	3.7	0.23	1.3	0.07	0.4	0.03	0.1	0	0
M	27	144	5.66	0.443	78.3	25.4	16.3	274	10.4	0.53	5.5	0.39	4	0.05	0.5	0.03	0.3	0.01	0.1
F	37	140	4.13	0.4	96.9	33.9	12.1	333	4.8	0.41	2	0.4	1.9	0.12	0.6	0.07	0.3	0.01	0
F	33	115	3.68	0.355	96.5	31.3	13.9	256	6.4	0.71	4.5	0.21	1.4	0.08	0.5	0	0	0	0
M	29	144	5.12	0.428	83.6	28.1	12.4	291	7.4	0.52	3.8	0.37	2.8	0.09	0.7	0.01	0.1	0.01	0.1
F	40	114	3.5	0.339	96.9	32.6	12.7	232	7.5	0.65	4.9	0.26	2	0.07	0.5	0.02	0.1	0.01	0
F	34	105	3.44	0.301	87.5	30.5	12.8	193	9.9	0.84	8.3	0.11	1.1	0.05	0.4	0.01	0	0	0
F	32	136	4.65	0.408	87.7	29.2	13.7	315	9.1	0.55	5	0.35	3.2	0.08	0.7	0.01	0.1	0.01	0.1
F	31	129	4.69	0.375	80	27.5	13	335	6.6	0.52	3.4	0.39	2.6	0.07	0.5	0.01	0.1	0.01	0.1
F	28	124	4.15	0.364	87.7	29.9	13.1	241	4.9	0.58	2.9	0.34	1.6	0.06	0.3	0.02	0.1	0.01	0
F	36	106	3.6	0.315	87.5	29.4	11.8	215	10.2	0.68	7	0.22	2.2	0.08	0.8	0.02	0.2	0	0
M	48	114	3.94	0.346	87.8	28.9	15.1	102	7.5	0.64	4.8	0.19	1.4	0.14	1	0.03	0.2	0	0
F	31	129	4.24	0.366	86.3	30.4	12.6	220	7.3	0.71	5.2	0.21	1.5	0.07	0.5	0.01	0.1	0	0
F	32	112	3.61	0.339	93.9	31	13.1	165	9.3	0.77	7.1	0.14	1.3	0.08	0.7	0.01	0.1	0	0
M	24	113	5.04	0.383	76	22.4	21.3	377	16.3	0.79	12.9	0.09	1.5	0.1	1.6	0.01	0.2	0	0.1
F	22	139	4.82	0.423	87.8	28.8	12.7	324	9.8	0.66	6.5	0.23	2.3	0.05	0.5	0.05	0.5	0.01	0.1
F	32	122	4.01	0.357	89	30.4	11.9	351	9.4	0.61	5.8	0.28	2.7	0.07	0.7	0.03	0.2	0.01	0
M	33	166	5.32	0.475	89.3	31.2	12.4	372	7.4	0.6	4.4	0.25	1.8	0.12	0.9	0.02	0.2	0.01	0.1
F	38	121	3.89	0.354	91	31.1	13.1	186	8.4	0.72	6.1	0.16	1.4	0.07	0.6	0.04	0.4	0.01	0
F	37	118	3.8	0.348	91.6	31.1	13.5	302	10.9	0.77	8.4	0.14	1.5	0.05	0.5	0.04	0.4	0.01	0.1
F	31	113	4.17	0.335	80.3	27.1	12.7	222	7.2	0.69	4.9	0.2	1.4	0.08	0.6	0.03	0.2	0	0
M	43	125	4.35	0.375	86.2	28.7	11.7	187	5.1	0.35	1.8	0.49	2.5	0.1	0.5	0.06	0.3	0.01	0.1
F	27	126	4.32	0.373	86.3	29.2	13.6	316	11.3	0.62	7	0.26	2.9	0.09	1.1	0.03	0.3	0	0
M	36	167	5.39	0.463	85.9	31	12.5	260	6.3	0.62	3.9	0.26	1.7	0.09	0.5	0.03	0.2	0	0
F	62	114	4.01	0.343	85.5	28.4	11.8	353	4.5	0.43	1.9	0.47	2.1	0.07	0.3	0.02	0.1	0.01	0
M	47	148	4.92	0.443	90	30.1	12.5	211	5.7	0.52	3	0.35	2	0.07	0.4	0.04	0.2	0.01	0.1
F	56	150	5.07	0.441	87	29.6	12.8	273	6.1	0.69	4.2	0.21	1.3	0.08	0.5	0.01	0.1	0	0
F	39	125	4.34	0.373	85.9	28.8	12.9	311	8.2	0.68	5.5	0.21	1.7	0.1	0.8	0.01	0.1	0.01	0
F	32	148	4.96	0.459	92.5	29.8	11.5	193	5.8	0.54	3.1	0.32	1.9	0.1	0.6	0.03	0.2	0.01	0
M	47	148	4.94	0.427	86.4	30	13.6	174	4.8	0.54	2.6	0.34	1.6	0.08	0.4	0.03	0.1	0.01	0
M	54	130	4.22	0.393	93.1	30.8	14.6	402	6.7	0.61	4.1	0.3	2	0.06	0.4	0.03	0.2	0.01	0
F	25	123	4.01	0.377	94	30.7	13.1	304	10.1	0.73	7.4	0.17	1.7	0.09	0.9	0.01	0.1	0	0
M	29	174	6.22	0.516	83	28	13.6	235	5	0.55	2.7	0.33	1.6	0.08	0.4	0.03	0.1	0.02	0.1
F	36	112	3.8	0.342	90	29.5	13.7	215	12.8	0.78	10	0.14	1.7	0.08	1	0.01	0.1	0	0.1
F	22	127	4.65	0.39	83.9	27.3	12.7	345	6.7	0.49	3.3	0.44	2.9	0.06	0.4	0.01	0	0.01	0.1
M	20	137	5.18	0.423	81.7	26.4	16.5	299	16	0.83	13.3	0.09	1.5	0.07	1.1	0	0	0	0
F	30	138	4.49	0.415	92.4	30.7	12.6	241	10.5	0.77	8.1	0.17	1.7	0.04	0.4	0.02	0.2	0	0
M	34	132	5.71	0.426	74.6	23.1	15.4	333	6.8	0.34	2.3	0.55	3.7	0.08	0.5	0.03	0.2	0	0
F	33	144	4.92	0.43	87.4	29.3	12.2	235	6.5	0.63	4.1	0.29	1.9	0.07	0.4	0.01	0.1	0.01	0
F	23	136	4.71	0.421	89.4	28.9	13.4	193	4.4	0.25	1.1	0.6	2.7	0.07	0.3	0.08	0.3	0	0
F	27	125	4.07	0.368	90.4	30.7	12.3	388	7.5	0.58	4.3	0.33	2.5	0.08	0.6	0.01	0.1	0.01	0
F	29	122	3.98	0.366	92	30.7	12.6	283	11.4	0.67	7.6	0.22	2.5	0.09	1.1	0.01	0.1	0	0
M	64	151	4.92	0.435	88.4	30.7	13	261	6.3	0.51	3.2	0.38	2.4	0.09	0.5	0.01	0.1	0.01	0
F	33	127	4.17	0.384	92.1	30.5	14.3	240	13.7	0.78	10.7	0.15	2	0.07	0.9	0	0.1	0.01	0.1
F	39	119	4.82	0.374	77.6	24.7	15.1	394	8.9	0.47	4.1	0.43	3.8	0.08	0.7	0.03	0.2	0	0
F	41	120	4.11	0.369	89.8	29.2	14.5	136	4.8	0.5	2.4	0.41	2	0.07	0.4	0.02	0.1	0.01	0
F	29	108	4.19	0.337	80.4	25.8	15.9	445	12.1	0.71	8.6	0.21	2.6	0.06	0.7	0.02	0.2	0	0
M	25	149	4.79	0.441	92.1	31.1	14.4	295	9.9	0.72	7.1	0.21	2	0.04	0.4	0.02	0.2	0.01	0.1
F	39	111	3.82	0.341	89.3	29.1	13.6	245	10.6	0.78	8.2	0.13	1.4	0.08	0.8	0.01	0.1	0	0
F	16	111	4.18	0.347	83	26.6	13.2	312	9.2	0.55	5.1	0.34	3.2	0.09	0.8	0.02	0.2	0	0
F	33	128	4.34	0.371	85.5	29.5	12.9	139	9.2	0.73	6.7	0.21	1.9	0.05	0.5	0	0	0	0
F	30	148	4.52	0.439	97.1	32.7	14.5	275	13	0.71	9.3	0.21	2.8	0.06	0.8	0.01	0.1	0.01	0.1
M	56	148	4.48	0.434	96.9	33	14.6	272	13.6	0.71	9.6	0.22	3	0.06	0.8	0.01	0.1	0.01	0.1
F	22	116	3.75	0.348	92.8	30.9	12.9	276	18.7	0.85	15.8	0.08	1.4	0.08	1.4	0	0	0	0
M	39	153	5.07	0.443	87.4	30.2	11.7	196	5.8	0.63	3.6	0.31	1.8	0.05	0.3	0.01	0.1	0	0
F	27	114	3.76	0.339	90.2	30.3	12.8	211	6.3	0.7	4.4	0.22	1.4	0.07	0.4	0.01	0	0	0
F	39	136	4.66	0.412	88.4	29.2	12.7	339	13.4	0.59	7.9	0.34	4.5	0.06	0.8	0.01	0.1	0.01	0.1
F	31	114	3.94	0.352	89.3	28.9	14	276	14.3	0.76	10.9	0.15	2.1	0.08	1.2	0.01	0.1	0	0
F	65	141	4.92	0.424	86.2	28.7	13.2	214	7.7	0.61	4.7	0.32	2.4	0.05	0.4	0.02	0.2	0	0
F	26	110	4.27	0.339	79.4	25.8	13.8	266	7.8	0.69	5.4	0.19	1.5	0.11	0.9	0.01	0.1	0	0
M	64	139	6.2	0.435	70.2	22.4	18.8	302	8.6	0.7	6	0.2	1.7	0.09	0.7	0.02	0.1	0.01	0
F	35	109	3.27	0.322	98.5	33.3	12.9	310	7.7	0.7	5.4	0.18	1.4	0.08	0.6	0.03	0.3	0	0
F	32	101	3.23	0.291	90.1	31.3	12.9	143	11.4	0.75	8.5	0.16	1.8	0.07	0.8	0.01	0.2	0.01	0.1
F	39	135	4.78	0.415	86.8	28.2	13.3	338	12.9	0.7	9	0.17	2.2	0.08	1.1	0.04	0.5	0.01	0.1
M	44	128	4.95	0.39	78.8	25.9	15	200	3.6	0.37	1.3	0.41	1.5	0.12	0.4	0.1	0.3	0.01	0
F	37	129	4.09	0.385	94.1	31.5	11.5	168	6.2	0.65	4	0.26	1.6	0.08	0.5	0.01	0.1	0	0
F	35	119	4.77	0.37	77.6	24.9	16.5	236	5.3	0.71	3.8	0.2	1.1	0.06	0.3	0.03	0.1	0	0
F	39	123	3.96	0.35	88.4	31.1	12.6	289	11.2	0.74	8.3	0.18	2	0.08	0.9	0.01	0.1	0	0
F	56	132	4.8	0.41	85.4	27.5	15.9	275	7.3	0.64	4.7	0.27	2	0.07	0.5	0.01	0.1	0.01	0.1
F	31	122	4.15	0.351	84.6	29.4	13.5	293	8.5	0.7	6	0.18	1.5	0.11	0.9	0.01	0.1	0	0
F	41	119	4.43	0.365	82.4	26.9	13.9	209	3.5	0.4	1.4	0.42	1.5	0.14	0.5	0.04	0.1	0.01	0
F	31	128	4.36	0.385	88.3	29.4	13	257	7.4	0.55	4	0.36	2.7	0.07	0.5	0.02	0.1	0.01	0.1
M	42	148	4.9	0.425	86.7	30.2	13.6	368	9.6	0.47	4.5	0.41	3.9	0.09	0.9	0.02	0.2	0.01	0.1
F	49	131	5.04	0.411	81.5	26	12.7	328	8.9	0.62	5.5	0.29	2.6	0.07	0.6	0.02	0.2	0.01	0.1
F	29	112	3.59	0.335	93.3	31.2	12.7	327	8.9	0.63	5.6	0.27	2.4	0.08	0.7	0.02	0.2	0.01	0.1
M	41	133	4.86	0.386	79.4	27.4	12.3	366	7.8	0.38	3	0.47	3.6	0.09	0.7	0.06	0.4	0.01	0.1
F	32	105	3.87	0.308	79.6	27.1	12.4	185	22.7	0.94	21.4	0.03	0.7	0.02	0.5	0	0	0	0
M	20	143	5.9	0.45	76.3	24.2	15.4	327	11.9	0.64	7.6	0.27	3.3	0.06	0.8	0.02	0.2	0	0
F	21	113	3.96	0.335	84.6	28.5	16	275	9.7	0.69	6.7	0.23	2.2	0.07	0.7	0	0	0	0
M	65	151	5.21	0.453	86.9	29	12.3	230	8.7	0.63	5.5	0.28	2.4	0.07	0.6	0.02	0.2	0.01	0
F	53	106	4.13	0.311	75.3	25.7	13.4	35	11.7	0.69	8.1	0.22	2.6	0.07	0.8	0.01	0.2	0	0
F	37	117	3.87	0.351	90.7	30.2	13.2	286	9.8	0.79	7.7	0.12	1.2	0.08	0.8	0	0	0.01	0
F	39	122	4.43	0.362	81.7	27.5	13	249	10.8	0.62	6.7	0.27	3	0.08	0.8	0.02	0.2	0.01	0.1
F	33	126	4.3	0.367	85.3	29.3	12.8	199	8.2	0.64	5.3	0.24	2	0.09	0.8	0.02	0.1	0	0
F	22	111	3.82	0.326	85.3	29.1	11.7	318	10.7	0.67	7.2	0.25	2.6	0.06	0.7	0.01	0.1	0	0
F	33	127	4.65	0.371	79.8	27.3	16.8	183	10.7	0.74	7.9	0.16	1.7	0.09	1	0.01	0.1	0.01	0.1
M	60	144	4.73	0.422	89.2	30.4	13.1	221	8.1	0.6	4.8	0.28	2.2	0.08	0.6	0.05	0.4	0.01	0
F	33	116	3.78	0.333	88.1	30.7	13.7	168	6.2	0.62	3.9	0.3	1.9	0.07	0.4	0.01	0	0	0
M	35	151	5.34	0.448	83.9	28.3	15.6	211	12.6	0.7	8.8	0.23	2.8	0.07	0.8	0.01	0.1	0.01	0.1
M	59	137	4.53	0.399	88.1	30.2	12.4	274	7.7	0.6	4.6	0.31	2.4	0.07	0.6	0.01	0.1	0	0
M	26	160	5.43	0.461	84.9	29.5	12.7	447	13.6	0.59	8.1	0.3	4.1	0.07	1	0.03	0.4	0	0
M	45	117	5.09	0.35	68.8	23	13.1	109	6.8	0.75	5.1	0.09	0.6	0.15	1	0.01	0	0.01	0
F	31	126	4.13	0.36	87.2	30.5	11.5	148	9.6	0.76	7.3	0.09	0.8	0.14	1.3	0.02	0.2	0	0
M	46	151	5.09	0.42	82.5	29.7	12.2	184	6.8	0.48	3.2	0.43	2.9	0.08	0.5	0.02	0.1	0	0
F	60	125	4.27	0.369	86.4	29.3	12.9	291	10.3	0.76	7.8	0.16	1.7	0.06	0.6	0.01	0.1	0	0
F	36	121	4.75	0.349	73.5	25.5	14.5	188	14.3	0.88	12.6	0.06	0.9	0.05	0.8	0	0	0.01	0.1
F	46	117	4.46	0.376	84.3	26.2	13.8	214	3.8	0.54	2	0.31	1.2	0.12	0.4	0.03	0.1	0.01	0
F	40	112	3.63	0.328	90.4	30.9	13.2	178	6.8	0.56	3.8	0.34	2.3	0.07	0.5	0.02	0.1	0.01	0
M	43	128	4.29	0.373	86.9	29.8	14	134	6.9	0.7	4.9	0.19	1.3	0.09	0.6	0.01	0.1	0	0
F	17	112	3.63	0.34	93.7	30.9	14.1	275	6.4	0.37	2.4	0.52	3.3	0.09	0.6	0.02	0.1	0.01	0
F	53	123	4.3	0.356	82.8	28.6	12.2	306	5.3	0.53	2.8	0.32	1.7	0.12	0.6	0.02	0.1	0.01	0
M	65	128	4.24	0.381	89.9	30.2	13.6	301	15.5	0.82	12.8	0.11	1.7	0.05	0.7	0.02	0.3	0	0
M	29	156	5.67	0.463	81.7	27.5	14.3	273	6.4	0.42	2.7	0.47	3	0.07	0.5	0.03	0.2	0.01	0
M	35	125	4.04	0.368	91.1	30.9	11.4	315	10.4	0.5	5.2	0.36	3.8	0.07	0.7	0.06	0.6	0.01	0.1
F	28	133	4.48	0.39	87.1	29.7	12.8	272	4.7	0.45	2.1	0.4	1.9	0.12	0.5	0.03	0.1	0	0
F	28	113	4.19	0.336	80.2	27	14.6	200	4.2	0.57	2.4	0.29	1.2	0.07	0.3	0.07	0.3	0.01	0
M	60	112	4.5	0.359	79.8	24.9	13.7	134	5.2	0.53	2.8	0.37	1.9	0.08	0.4	0.01	0.1	0.01	0
M	44	145	4.87	0.422	86.7	29.8	12.2	289	11.5	0.73	8.4	0.16	1.9	0.09	1.1	0.01	0.1	0	0
M	63	132	4.37	0.397	90.8	30.2	12.5	355	9.1	0.67	6.1	0.23	2.1	0.08	0.7	0.01	0.1	0.01	0
F	49	102	3.9	0.322	82.6	26.2	20.8	299	11.5	0.75	8.6	0.15	1.7	0.1	1.1	0	0	0	0
F	64	105	3.46	0.32	92.5	30.3	23.8	76	4.6	0.91	4.2	0.07	0.3	0.02	0.1	0	0	0	0
F	58	124	4.21	0.388	92.2	29.5	14.9	164	8.3	0.78	6.5	0.13	1.1	0.07	0.6	0.02	0.1	0.01	0.1
M	54	124	4.69	0.369	78.7	26.4	13.7	330	4.9	0.54	2.7	0.37	1.8	0.07	0.4	0.01	0	0	0
M	52	109	3.75	0.311	82.9	29.1	14.2	315	15.7	0.77	12.1	0.11	1.7	0.11	1.7	0.01	0.1	0	0
F	38	108	4.15	0.373	89.9	26	20.3	188	5.9	0.73	4.3	0.19	1.1	0.07	0.4	0	0	0	0
M	27	119	3.61	0.326	90.3	33	13.8	159	4.1	0.6	2.4	0.27	1.1	0.13	0.5	0	0	0	0
F	22	117	3.9	0.347	89	30	12.4	71	1.4	0.75	1	0.19	0.3	0.06	0.1	0	0	0.01	0
M	55	120	3.67	0.348	94.8	32.7	11.5	399	6.3	0.63	4	0.21	1.3	0.16	1	0	0	0	0
F	38	108	3.55	0.313	88.2	30.4	13.2	200	12.1	0.82	10	0.1	1.3	0.06	0.7	0.01	0.1	0	0
F	43	113	3.85	0.339	88.1	29.4	14.1	265	13	0.7	9	0.19	2.5	0.11	1.5	0	0	0	0
F	64	122	3.92	0.349	89	31.1	12.7	560	11.8	0.71	8.3	0.2	2.3	0.07	0.8	0.02	0.2	0.01	0.1
F	44	122	4.11	0.344	83.7	29.7	13.2	178	9.1	0.71	6.5	0.2	1.8	0.08	0.8	0.01	0.1	0	0
F	25	119	4.76	0.356	74.8	25	14.5	294	11.9	0.84	10	0.09	1	0.07	0.9	0	0	0	0
F	61	100	3.42	0.299	87.4	29.2	13.5	435	9.3	0.78	7.3	0.14	1.3	0.08	0.7	0	0	0	0
F	33	104	3.36	0.302	89.9	31	13.8	153	14.5	0.93	13.5	0.06	0.8	0.01	0.2	0	0	0	0
F	62	151	5.39	0.442	82	28	14.6	218	6.9	0.6	4.2	0.29	2	0.09	0.6	0.01	0	0.01	0
F	65	121	4.23	0.346	81.8	28.6	12.1	276	8.5	0.58	4.9	0.32	2.7	0.08	0.7	0.01	0.1	0.01	0
M	34	136	4.58	0.391	85.4	29.7	11.5	248	8.7	0.84	7.3	0.1	0.8	0.05	0.4	0.02	0.1	0	0
F	35	139	4.53	0.4	88.3	30.7	13	111	9.4	0.74	7	0.17	1.6	0.07	0.6	0.01	0.1	0	0
F	59	136	4.88	0.403	82.6	27.9	13.7	164	9.1	0.82	7.5	0.13	1.1	0.04	0.4	0.01	0.1	0	0
F	57	156	5.08	0.462	90.9	30.7	13.5	322	5.2	0.48	2.5	0.38	2	0.1	0.5	0.03	0.2	0.01	0.1
F	50	117	4.63	0.33	71.3	25.3	23	303	13.5	0.76	10.3	0.15	2	0.07	0.9	0.02	0.3	0	0
M	42	150	5.02	0.443	88.2	29.9	13.1	214	6	0.49	3	0.4	2.4	0.08	0.5	0.03	0.2	0	0
M	56	155	4.93	0.443	89.9	31.4	12.2	310	10.6	0.6	6.4	0.27	2.9	0.1	1	0.03	0.3	0.01	0.1
F	39	126	4.94	0.387	78.3	25.5	13.1	276	9.1	0.63	5.8	0.3	2.7	0.06	0.5	0.01	0.1	0	0
F	38	102	4.02	0.309	76.9	25.4	13.1	204	8.2	0.66	5.4	0.24	2	0.08	0.7	0.01	0.1	0	0
F	33	128	4.36	0.378	86.7	29.4	12.2	302	6.5	0.71	4.6	0.22	1.4	0.05	0.4	0.01	0.1	0.01	0.1
F	36	111	3.62	0.338	93.4	30.7	11.9	383	7.8	0.75	5.9	0.16	1.2	0.07	0.5	0.02	0.1	0	0
F	34	123	3.9	0.35	89.7	31.5	13	247	11.8	0.8	9.4	0.12	1.4	0.08	0.9	0.01	0.1	0	0
F	58	114	3.91	0.341	87.2	29.2	12.9	174	4.2	0.36	1.5	0.52	2.2	0.09	0.4	0.02	0.1	0.01	0.1
M	58	116	4.41	0.353	80	26.3	13.1	135	6.4	0.73	4.7	0.17	1.1	0.09	0.6	0	0	0	0
F	64	135	4.97	0.395	79.5	27.2	15.5	261	4	0.42	1.7	0.42	1.7	0.13	0.5	0.03	0.1	0	0
F	27	111	4.12	0.34	82.5	26.9	14.4	343	9.5	0.74	7	0.2	1.9	0.05	0.5	0.01	0.1	0	0
F	27	111	4.06	0.336	82.8	27.3	14.4	345	9.4	0.74	7	0.2	1.9	0.05	0.5	0.01	0	0	0
F	35	110	3.78	0.327	86.5	29.1	16.1	180	13.2	0.75	9.9	0.18	2.3	0.07	0.9	0.01	0.1	0	0.1
F	31	126	4.25	0.384	90.4	29.6	16.3	157	18	0.81	14.5	0.13	2.3	0.06	1.1	0.01	0.1	0	0
F	35	107	3.57	0.324	90.8	30	13.3	133	12.9	0.82	10.6	0.11	1.4	0.06	0.8	0.01	0.1	0	0
F	33	105	3.41	0.31	90.9	30.8	14.1	99	14.4	0.82	11.9	0.11	1.6	0.06	0.8	0.01	0.1	0	0
F	35	109	3.9	0.318	81.5	27.9	14.1	191	15	0.79	11.9	0.12	1.9	0.07	1	0.01	0.2	0	0.1
M	32	137	5.04	0.414	82.1	27.2	13.8	282	7.4	0.64	4.7	0.23	1.7	0.09	0.6	0.04	0.3	0.01	0.1
F	61	124	4.13	0.365	88.4	30	13	202	5.9	0.59	3.5	0.27	1.6	0.11	0.7	0.03	0.2	0	0
M	27	154	5.29	0.425	80.3	29.1	13.3	188	11.2	0.83	9.3	0.1	1.1	0.07	0.8	0	0	0	0
M	27	156	5.37	0.442	82.3	29.1	12.9	208	12	0.84	10.1	0.09	1.1	0.06	0.8	0	0	0.01	0.1
F	29	123	4.05	0.36	88.9	30.4	12.5	209	6.4	0.66	4.2	0.24	1.5	0.07	0.5	0.02	0.1	0.01	0
F	36	132	4.35	0.393	90.3	30.3	11.9	262	5.4	0.6	3.2	0.27	1.4	0.08	0.4	0.05	0.3	0	0
F	42	116	4.07	0.341	83.8	28.5	15.3	323	9.1	0.71	6.5	0.16	1.5	0.1	0.9	0.02	0.2	0	0
F	25	123	4.26	0.361	84.7	28.9	11.9	220	8.3	0.7	5.8	0.2	1.7	0.06	0.5	0.03	0.2	0.01	0.1
M	21	153	5.22	0.436	83.5	29.3	13.2	114	7.1	0.69	4.9	0.21	1.5	0.09	0.7	0.01	0.1	0	0
F	33	130	4.81	0.387	80.5	27	16.9	174	17.4	0.88	15.3	0.06	1.1	0.06	1	0	0	0	0
F	27	118	4.32	0.35	81	27.3	13	313	10.1	0.63	6.4	0.24	2.5	0.08	0.8	0.04	0.4	0.01	0.1
F	50	141	4.52	0.445	98.5	31.2	19.7	348	9.7	0.72	6.9	0.18	1.7	0.07	0.7	0.03	0.3	0.01	0
F	35	130	4.31	0.376	87.2	30.2	13.1	179	9.5	0.75	7.2	0.16	1.5	0.08	0.8	0	0	0	0
M	34	164	5.1	0.464	91	32.2	12.3	257	6.4	0.58	3.7	0.35	2.3	0.05	0.3	0.01	0.1	0.01	0
F	33	148	4.74	0.417	88	31.2	12.6	217	5.8	0.55	3.2	0.39	2.2	0.06	0.3	0.01	0	0.01	0
F	43	130	4.41	0.381	86.4	29.5	13.4	196	6.3	0.47	3	0.37	2.3	0.09	0.6	0.05	0.3	0.01	0.1
M	42	148	4.22	0.407	96.4	35.1	13.2	169	3.5	0.28	1	0.47	1.6	0.22	0.8	0.02	0.1	0.01	0
M	43	131	5.01	0.414	82.6	26.1	14.6	299	5.7	0.52	3	0.27	1.5	0.16	0.9	0.05	0.3	0.01	0
M	26	132	4.78	0.38	79.5	27.6	12.7	194	5.8	0.68	4	0.22	1.3	0.08	0.4	0.02	0.1	0.01	0
F	37	124	3.82	0.355	92.9	32.5	13.6	98	9.3	0.77	7.2	0.14	1.3	0.08	0.8	0	0	0	0
M	51	129	4.92	0.379	77	26.2	13.5	254	6	0.43	2.6	0.47	2.8	0.08	0.5	0.02	0.1	0	0
M	38	152	5.43	0.466	85.8	28	13.2	294	9.6	0.67	6.5	0.23	2.2	0.07	0.7	0.03	0.2	0	0
M	29	130	4.75	0.38	80	27.4	15.9	119	6	0.59	3.5	0.3	1.8	0.09	0.5	0.02	0.1	0.01	0
M	53	141	5.2	0.417	80.2	27.1	13.1	277	6.3	0.54	3.4	0.35	2.2	0.09	0.6	0.02	0.1	0.01	0
F	32	128	4.62	0.388	84	27.7	13.7	229	15.2	0.69	10.4	0.2	3	0.08	1.3	0.03	0.4	0.01	0.1
M	34	118	4.11	0.346	84.2	28.7	15.1	229	4.1	0.48	2	0.4	1.6	0.08	0.3	0.04	0.1	0.01	0
M	41	127	6.32	0.375	59.3	20.1	16.6	311	5.7	0.64	3.7	0.2	1.2	0.15	0.8	0.01	0	0.01	0
M	37	148	4.92	0.436	88.6	30.1	13.4	198	9.3	0.69	6.4	0.19	1.8	0.11	1	0.01	0	0.01	0.1
F	34	101	3.91	0.309	79	25.8	16.5	182	7.3	0.58	4.2	0.34	2.5	0.08	0.6	0	0	0	0
F	37	129	4.5	0.374	83.1	28.7	13.5	295	10.2	0.56	5.7	0.35	3.6	0.07	0.8	0.02	0.2	0	0
F	35	119	4	0.349	87.3	29.8	13	295	10.5	0.76	8	0.19	2	0.03	0.4	0.01	0.1	0.01	0.1
F	32	130	4.28	0.387	90.4	30.4	12.9	286	5.8	0.52	3	0.38	2.2	0.08	0.5	0.02	0.1	0	0
F	33	109	3.61	0.319	88.4	30.2	12.9	196	8.1	0.75	6.1	0.2	1.6	0.05	0.4	0	0	0	0
M	46	151	4.91	0.418	85.1	30.8	12.7	177	4.7	0.43	2	0.44	2.1	0.09	0.4	0.04	0.2	0.01	0
F	54	126	4.04	0.373	92.3	31.2	11.5	244	9.6	0.89	8.5	0.04	0.4	0.07	0.7	0	0	0	0
F	39	122	5.1	0.371	72.7	23.9	13.6	250	7.1	0.77	5.5	0.12	0.9	0.1	0.7	0	0	0	0
F	48	114	4.15	0.329	79.3	27.5	14	190	5.3	0.48	2.5	0.44	2.3	0.07	0.4	0.01	0.1	0	0
M	55	138	4.93	0.404	81.9	28	14.2	247	6.4	0.49	3.1	0.4	2.6	0.08	0.5	0.02	0.1	0.01	0.1
F	47	109	4.49	0.313	69.7	24.3	23.8	125	9.7	0.71	6.9	0.23	2.2	0.05	0.4	0.01	0.1	0	0
F	23	112	4.36	0.342	78.4	25.7	13.3	281	9.4	0.84	7.9	0.08	0.7	0.08	0.8	0	0	0	0
M	61	116	3.99	0.337	84.5	29.1	15	182	6.7	0.57	3.8	0.36	2.4	0.07	0.4	0	0	0	0
M	59	132	4.26	0.377	88.5	31	13.3	357	9.8	0.73	7.2	0.16	1.6	0.09	0.9	0.01	0.1	0	0
F	60	137	4.88	0.411	84.2	28.1	14.3	190	2.5	0.51	1.3	0.35	0.9	0.12	0.3	0.02	0.1	0.01	0
M	53	171	5.77	0.474	82.1	29.6	13.7	185	8.9	0.68	6	0.23	2	0.07	0.7	0.02	0.2	0.01	0.1
F	29	127	4.51	0.384	85.1	28.2	12.9	260	10.4	0.75	7.8	0.19	2	0.05	0.5	0.01	0.1	0	0
M	56	146	4.93	0.419	85	29.6	12.9	262	11.8	0.68	8	0.26	3	0.06	0.7	0	0	0	0
M	47	132	4.42	0.368	83.3	29.9	12.5	166	6.1	0.69	4.2	0.23	1.4	0.06	0.4	0.01	0.1	0.01	0
F	40	147	4.5	0.414	92	32.7	12.4	190	7	0.47	3.3	0.41	2.9	0.1	0.7	0.02	0.2	0	0
F	24	138	5.08	0.406	79.9	27.2	12.4	291	8.4	0.81	6.8	0.12	1	0.07	0.5	0	0	0	0
M	34	141	4.49	0.417	92.9	31.4	11.6	202	4.2	0.46	1.9	0.42	1.8	0.07	0.3	0.04	0.2	0.01	0
M	56	117	4.21	0.348	82.7	27.8	15.8	127	9.7	0.82	7.9	0.06	0.6	0.11	1.1	0.01	0.1	0	0
F	65	129	4.7	0.395	84	27.4	14	242	22.5	0.81	18.2	0.09	2	0.1	2.2	0.01	0.1	0	0
M	42	150	5.42	0.434	80.1	27.7	13.5	117	7.4	0.3	2.2	0.56	4.2	0.12	0.9	0.01	0.1	0.01	0.1
F	28	129	4.37	0.397	90.8	29.5	12.2	272	10.3	0.71	7.3	0.22	2.2	0.06	0.6	0.01	0.1	0	0
M	27	159	5.04	0.435	86.3	31.5	12.3	289	9.8	0.62	6.1	0.25	2.5	0.08	0.7	0.05	0.5	0.01	0.1
F	36	132	4.58	0.381	83.2	28.8	13.6	165	8	0.69	5.5	0.24	1.9	0.06	0.5	0.01	0.1	0	0
M	19	141	5.49	0.419	76.3	25.7	14	200	8.9	0.4	3.6	0.46	4.1	0.14	1.2	0	0	0	0
M	42	151	5.37	0.431	80.3	28.1	13.2	255	6.6	0.76	5	0.17	1.1	0.05	0.3	0.01	0.1	0.01	0
F	36	112	4.06	0.315	77.6	27.6	13.2	160	9.9	0.72	7.2	0.22	2.1	0.05	0.5	0.01	0	0	0
F	22	122	4.39	0.359	81.8	27.8	13.4	377	11.8	0.78	9.2	0.16	1.9	0.04	0.5	0.01	0.1	0	0
F	64	101	3.6	0.3	83.3	28.1	14.7	114	4.5	0.46	2.1	0.4	1.8	0.11	0.5	0.02	0.1	0	0
F	48	108	3.76	0.343	91.2	28.7	14.3	313	4.3	0.67	2.9	0.2	0.9	0.1	0.4	0.02	0.1	0.01	0
F	26	102	3.61	0.297	82.3	28.3	14.3	281	13.4	0.78	10.4	0.13	1.7	0.09	1.2	0.01	0.1	0	0
F	48	142	4.79	0.428	89.4	29.6	12.9	208	8.8	0.87	7.6	0.07	0.6	0.06	0.5	0	0	0	0
F	32	124	4.05	0.352	86.9	30.6	12.6	262	9.2	0.73	6.7	0.18	1.6	0.09	0.8	0.01	0.1	0	0
F	25	124	3.93	0.364	92.6	31.6	11.8	275	7	0.69	4.9	0.24	1.7	0.06	0.4	0	0	0	0
F	27	127	4.19	0.379	90.5	30.3	13.8	292	12.2	0.71	8.7	0.22	2.6	0.06	0.7	0.01	0.1	0	0
F	36	126	3.73	0.365	97.9	33.8	12.4	269	10.4	0.63	6.6	0.25	2.6	0.09	1	0.02	0.2	0.01	0.1
F	63	137	4.91	0.394	80.2	27.9	13.7	213	9.7	0.66	6.4	0.24	2.3	0.08	0.8	0.01	0.1	0	0
F	36	131	4.93	0.38	77.1	26.6	14.7	203	4.7	0.42	2	0.43	2	0.13	0.6	0.01	0.1	0.01	0
M	46	107	2.33	0.283	121.5	45.9	13.2	230	5	0.61	3.1	0.33	1.7	0.05	0.3	0	0	0	0
F	41	113	3.63	0.324	89.3	31.1	13.3	223	10.4	0.59	6.1	0.33	3.4	0.05	0.5	0.03	0.3	0.01	0.1
F	23	117	4.15	0.342	82.4	28.2	13.4	135	7.4	0.77	5.7	0.16	1.2	0.07	0.5	0	0	0	0
F	25	117	4.19	0.359	85.7	27.9	13.3	337	10.4	0.72	7.5	0.21	2.2	0.06	0.6	0	0	0	0
F	28	131	4.56	0.392	86	28.7	13.5	248	8.2	0.57	4.7	0.32	2.6	0.1	0.9	0.01	0	0	0
F	62	128	4.82	0.388	80.5	26.6	13.1	316	10.3	0.47	4.9	0.44	4.5	0.07	0.7	0.01	0.1	0.01	0.1
M	43	112	3.86	0.336	87	29	14.3	76	2.2	0.71	1.6	0.18	0.4	0.1	0.2	0.01	0	0.01	0
F	37	129	4.85	0.377	77.7	26.6	12.7	326	9	0.66	6	0.27	2.4	0.05	0.5	0.01	0.1	0.01	0.1
F	40	125	4.11	0.355	86.4	30.4	13.4	214	11.2	0.69	7.8	0.22	2.5	0.07	0.8	0.01	0.1	0	0
M	59	131	4.43	0.376	84.9	29.6	12.8	262	12.9	0.82	10.6	0.12	1.5	0.06	0.7	0	0	0	0
F	34	138	4.77	0.399	83.6	28.9	12.6	161	6.9	0.56	3.9	0.36	2.5	0.07	0.5	0.01	0.1	0	0
M	62	149	4.84	0.419	86.6	30.8	12.9	202	5.8	0.37	2.1	0.44	2.5	0.14	0.8	0.05	0.3	0.01	0
F	23	128	4.03	0.374	92.8	31.8	13.2	271	8.6	0.66	5.7	0.24	2.1	0.08	0.6	0.02	0.2	0.01	0.1
F	34	113	3.29	0.324	98.5	34.3	13.6	240	9.8	0.76	7.5	0.13	1.3	0.09	0.9	0.02	0.2	0.01	0
F	35	123	4.12	0.345	83.7	29.9	13	202	12.3	0.75	9.2	0.16	2	0.08	1	0	0	0	0
F	36	110	4.33	0.313	72.3	25.4	14	183	22.7	0.83	18.8	0.07	1.6	0.1	2.2	0	0	0	0.1
F	35	134	4.23	0.378	89.4	31.7	12.3	116	11	0.81	9	0.11	1.2	0.07	0.8	0	0	0	0
F	21	121	4.54	0.363	80	26.7	13.8	318	7	0.66	4.6	0.27	1.9	0.05	0.4	0.01	0.1	0.01	0
F	58	139	5.03	0.414	82.3	27.6	14.2	235	4.6	0.49	2.2	0.43	2	0.05	0.2	0.02	0.1	0.01	0
F	28	150	5.02	0.436	86.9	29.9	13.2	230	10.6	0.76	8	0.2	2.1	0.04	0.4	0	0	0	0
F	33	124	3.96	0.364	91.9	31.3	13.1	220	7.4	0.65	4.8	0.22	1.6	0.11	0.8	0.02	0.2	0	0
F	22	131	4.51	0.413	91.6	29	16.9	641	17.8	0.93	16.5	0.06	1	0.01	0.2	0	0	0	0
F	28	111	3.67	0.318	86.6	30.2	18.4	197	8.1	0.5	4	0.41	3.3	0.09	0.7	0.01	0	0	0
F	39	146	4.98	0.415	83.3	29.3	12.5	342	9.5	0.6	5.7	0.32	3	0.07	0.6	0.01	0.1	0	0
M	57	141	4.67	0.398	85.2	30.2	12.8	161	11.4	0.71	8.1	0.13	1.5	0.14	1.5	0.02	0.2	0	0
F	32	117	3.93	0.334	85	29.8	12.1	214	8.1	0.72	5.9	0.2	1.6	0.06	0.5	0.02	0.1	0	0
F	24	136	4.16	0.386	92.8	32.7	12.2	197	8.4	0.66	5.6	0.23	2	0.09	0.7	0.02	0.2	0	0
F	33	128	4.3	0.367	85.3	29.8	16.8	179	13.8	0.86	11.9	0.07	0.9	0.07	1	0	0	0	0
F	33	109	4.15	0.316	76.1	26.3	13.8	200	11.4	0.78	8.9	0.14	1.6	0.07	0.7	0.01	0.1	0	0
F	18	134	4.43	0.384	86.7	30.2	12.1	358	7.8	0.71	5.6	0.21	1.6	0.07	0.6	0	0	0	0
F	58	136	4.32	0.386	89.4	31.5	12.5	230	10.3	0.68	7	0.24	2.4	0.07	0.7	0.01	0.1	0	0
F	28	114	3.8	0.332	87.4	30	18.6	200	9.6	0.66	6.3	0.28	2.7	0.06	0.6	0	0	0	0
M	40	145	5.05	0.43	85.1	28.7	12.8	294	10.8	0.56	6.1	0.35	3.7	0.06	0.7	0.02	0.3	0.01	0.1
F	53	114	4.23	0.359	84.9	27	14.8	324	10.7	0.69	7.4	0.2	2.1	0.1	1.1	0.01	0.1	0	0
F	30	122	4.56	0.34	74.6	26.8	13.4	258	6.6	0.59	3.9	0.31	2.1	0.07	0.5	0.02	0.1	0.01	0
F	58	105	3.9	0.32	82.1	26.9	14.9	281	11	0.68	7.5	0.25	2.7	0.06	0.6	0.01	0.1	0.01	0.1
F	31	126	4.08	0.364	89.2	30.9	11.7	285	9	0.55	5	0.34	3.1	0.1	0.9	0.01	0.1	0	0
F	26	155	5.77	0.461	79.9	26.9	13.8	246	5.7	0.8	4.6	0.13	0.7	0.07	0.4	0	0	0	0
M	29	130	5.19	0.404	77.8	25	14	204	5.8	0.76	4.4	0.18	1	0.05	0.3	0.02	0.1	0	0
F	22	124	4.37	0.377	86.3	28.4	16.8	558	15	0.91	13.6	0.07	1.1	0.02	0.3	0	0	0	0
M	44	150	5.21	0.438	84.1	28.8	14.1	335	15.8	0.69	10.9	0.2	3.2	0.08	1.2	0.03	0.4	0	0
F	53	102	4.06	0.304	74.9	25.1	13.5	34	10.1	0.73	7.4	0.18	1.9	0.06	0.6	0.02	0.2	0	0
F	29	143	4.66	0.406	87.1	30.7	12	400	7.3	0.59	4.3	0.34	2.4	0.05	0.3	0.02	0.2	0.01	0
F	38	110	3.33	0.307	92.2	33	15.9	205	4.6	0.57	2.6	0.38	1.8	0.04	0.2	0	0	0	0
F	23	113	4.05	0.329	81.2	27.9	12.9	230	12.9	0.7	9	0.14	1.9	0.14	1.7	0.02	0.2	0	0
F	37	117	4.13	0.324	78.5	28.3	12.8	240	12.1	0.75	9.1	0.15	1.9	0.09	1.1	0	0	0	0
F	28	131	4.37	0.379	86.7	30	12.6	276	8	0.53	4.2	0.35	2.8	0.09	0.7	0.03	0.2	0	0
M	32	147	4.44	0.404	91	33.1	14.1	203	16.9	0.84	14.1	0.06	1	0.1	1.7	0	0	0	0.1
M	32	164	5.11	0.459	89.8	32.1	12.7	200	13.9	0.78	10.8	0.11	1.5	0.11	1.5	0	0.1	0	0
F	38	104	3.41	0.303	88.9	30.5	12.9	181	6.6	0.57	3.7	0.31	2	0.07	0.5	0.06	0.4	0	0
F	58	132	4.37	0.382	87.4	30.2	12.6	296	9	0.38	3.4	0.48	4.4	0.1	0.9	0.03	0.3	0.01	0.1
F	50	121	4.8	0.347	72.3	25.2	21.6	293	14.8	0.89	13.2	0.08	1.2	0.03	0.4	0	0	0	0
F	35	141	5.34	0.408	76.4	26.4	14	378	10.1	0.76	7.7	0.2	2	0.04	0.4	0	0	0	0
M	24	170	5.42	0.475	87.6	31.4	12.7	240	9.7	0.73	7	0.2	1.9	0.06	0.6	0.01	0.1	0	0
F	33	121	4.37	0.35	80.1	27.7	16.8	159	31.8	0.92	29.2	0.02	0.6	0.06	2	0	0	0	0.1
F	59	119	3.68	0.355	96.5	32.3	14.7	172	11.4	0.9	10.2	0.08	0.9	0.02	0.3	0	0	0	0
M	47	149	4.47	0.415	92.8	33.3	12.2	317	9.5	0.6	5.7	0.3	2.8	0.08	0.8	0.02	0.2	0.01	0.1
M	22	163	5.6	0.452	80.7	29.1	12.7	257	13.2	0.59	7.8	0.22	2.9	0.09	1.1	0.1	1.4	0	0
F	28	102	3.38	0.304	89.9	30.2	18.2	181	9.7	0.79	7.6	0.13	1.3	0.08	0.8	0	0	0	0
F	38	103	3.54	0.308	87	29.1	12.5	202	11.7	0.84	9.9	0.1	1.2	0.05	0.5	0.01	0.1	0	0
F	36	121	4.17	0.351	84.2	29	13.2	162	11.7	0.83	9.7	0.13	1.5	0.04	0.5	0	0	0	0
F	37	107	3.66	0.317	86.6	29.2	12.9	264	9.3	0.74	6.9	0.15	1.3	0.1	0.9	0.01	0.1	0.01	0
F	60	126	4.62	0.38	82.3	27.3	13.5	162	5.8	0.41	2.4	0.45	2.6	0.12	0.7	0.01	0.1	0	0
F	47	143	4.89	0.412	84.3	29.2	13	355	12.6	0.82	10.3	0.13	1.6	0.05	0.6	0	0	0	0
F	26	109	3.92	0.329	83.9	27.8	15.1	193	13.8	0.78	10.7	0.16	2.2	0.05	0.7	0.01	0.1	0	0
M	46	153	5.04	0.433	85.9	30.4	12.1	231	11.1	0.83	9.2	0.07	0.8	0.08	0.9	0.02	0.2	0	0
M	50	149	5.45	0.453	83.1	27.3	13.2	275	7.4	0.53	3.9	0.35	2.6	0.08	0.6	0.02	0.2	0.01	0.1
F	35	139	5.43	0.416	76.6	25.6	14.3	293	20.3	0.93	18.9	0.03	0.6	0.04	0.7	0	0	0	0
M	63	138	4.7	0.387	82.3	29.4	13	139	11.1	0.87	9.7	0.07	0.7	0.06	0.6	0	0	0	0
M	34	163	5.65	0.453	80.2	28.8	12.4	201	7.5	0.63	4.7	0.26	2	0.09	0.6	0.02	0.1	0	0
M	64	136	4.01	0.396	98.8	33.9	13.7	240	4.8	0.56	2.7	0.31	1.5	0.11	0.5	0.02	0.1	0	0
F	55	109	3.93	0.315	80.2	27.7	22.6	318	19.7	0.95	18.7	0.01	0.3	0.03	0.6	0.01	0.1	0	0.1
F	31	129	4.44	0.385	86.7	29.1	14.1	178	8.3	0.74	6.1	0.17	1.4	0.08	0.7	0.01	0	0	0
F	31	145	4.77	0.433	90.8	30.4	12.4	268	6.3	0.48	3	0.41	2.6	0.07	0.4	0.03	0.2	0.01	0.1
F	54	136	5.01	0.413	82.4	27.1	12.5	310	6.2	0.49	3	0.39	2.4	0.09	0.5	0.02	0.1	0.01	0.1
F	39	132	4.33	0.391	90.3	30.5	13.2	218	6.3	0.63	4	0.28	1.8	0.08	0.5	0.01	0	0.01	0
M	31	144	4.97	0.424	85.3	29	12.8	264	7.9	0.8	6.3	0.16	1.2	0.04	0.3	0	0	0	0
M	41	121	5.34	0.408	76.4	22.7	17.2	258	7.2	0.71	5.1	0.2	1.4	0.07	0.5	0.02	0.1	0.01	0
M	50	144	4.06	0.398	98	35.5	Auto analysis show dimorphic red cell population	68	17.7	0.64	11.3	0.27	4.7	0.07	1.3	0.02	0.3	0.01	0.2
M	57	153	5.11	0.444	86.9	29.9	13	230	6	0.46	2.8	0.38	2.3	0.1	0.6	0.05	0.3	0.01	0
M	29	153	4.81	0.432	89.8	31.8	12.6	255	5.7	0.56	3.2	0.31	1.8	0.1	0.6	0.02	0.1	0	0
F	47	111	4.38	0.338	77.2	25.3	14.6	151	5.1	0.74	3.8	0.16	0.8	0.1	0.5	0	0	0	0
F	39	125	4.01	0.367	91.5	31.2	12.9	220	9.1	0.73	6.6	0.18	1.6	0.08	0.7	0.01	0.1	0.01	0.1
F	41	138	4.36	0.394	90.4	31.7	12.9	267	8.1	0.62	5	0.3	2.5	0.06	0.5	0.01	0.1	0.01	0.1
F	34	109	3.73	0.324	86.9	29.2	12.9	298	6.2	0.28	1.7	0.62	3.8	0.09	0.6	0.01	0	0.01	0
F	36	126	4.27	0.37	86.7	29.5	12	194	5.2	0.41	2.1	0.49	2.5	0.07	0.4	0.02	0.1	0.01	0.1
M	28	153	5.56	0.459	82.6	27.5	12.1	266	10.6	0.61	6.5	0.24	2.5	0.08	0.8	0.06	0.7	0.01	0.1
F	47	133	3.92	0.388	99	33.9	12.2	221	5.8	0.34	2	0.32	1.9	0.08	0.5	0.24	1.4	0.01	0.1
F	46	113	4.05	0.34	84	27.9	13.8	207	10.8	0.81	8.7	0.09	1	0.08	0.9	0.01	0.1	0.01	0.1
F	36	127	4.38	0.38	86.8	29	13.1	263	5.6	0.58	3.3	0.32	1.8	0.08	0.4	0.02	0.1	0	0
F	39	125	3.64	0.343	94.2	34.3	11.8	125	3.8	0.55	2.1	0.34	1.3	0.09	0.4	0.01	0	0	0
F	42	135	4.72	0.408	86.4	28.6	12	237	3.2	0.45	1.4	0.34	1.1	0.08	0.3	0.12	0.4	0.01	0
F	30	120	3.76	0.341	90.7	31.9	13.2	165	7.4	0.72	5.3	0.22	1.6	0.05	0.4	0.01	0.1	0	0
F	27	126	4.43	0.374	84.4	28.4	13.3	219	7.2	0.61	4.4	0.32	2.3	0.06	0.4	0.01	0.1	0.01	0.1
F	20	147	4.93	0.438	88.8	29.8	13.3	302	7.3	0.62	4.5	0.3	2.2	0.06	0.5	0.01	0.1	0.01	0.1
M	48	163	5.52	0.486	88	29.5	13.8	247	7.8	0.68	5.3	0.23	1.8	0.07	0.5	0.02	0.1	0.01	0
F	34	112	3.59	0.328	91.4	31.2	13.2	315	10.2	0.74	7.6	0.16	1.6	0.09	0.9	0.01	0.1	0	0
F	45	129	4.62	0.373	80.7	27.9	13.3	215	4.3	0.58	2.5	0.3	1.3	0.1	0.4	0.01	0.1	0.01	0
F	30	110	3.96	0.323	81.6	27.8	12.8	228	16.2	0.78	12.6	0.14	2.3	0.07	1.2	0.01	0.2	0	0
F	36	122	4.26	0.371	87.1	28.6	13.7	250	7.9	0.67	5.3	0.26	2	0.06	0.5	0.01	0	0	0
F	58	134	5.18	0.4	77.2	25.9	14.3	241	8.4	0.64	5.4	0.27	2.2	0.07	0.6	0.02	0.2	0.01	0.1
F	32	134	4.2	0.381	90.7	31.9	11.9	169	5.1	0.55	2.8	0.35	1.8	0.06	0.3	0.03	0.2	0	0
F	46	124	4.46	0.366	82.1	27.8	13.9	230	7.1	0.57	4	0.32	2.3	0.08	0.6	0.03	0.2	0.01	0.1
M	45	154	5.18	0.435	84	29.7	12.3	225	5.6	0.4	2.3	0.46	2.6	0.12	0.7	0.01	0.1	0.01	0
F	38	122	4.33	0.369	85.2	28.2	13.7	301	7.5	0.58	4.4	0.31	2.3	0.08	0.6	0.03	0.2	0.01	0.1
F	27	134	4.8	0.4	83.3	27.9	13.9	345	9.9	0.44	4.4	0.44	4.4	0.1	1	0.01	0.1	0	0
F	29	126	4.44	0.374	84.2	28.4	13.7	365	11.8	0.66	7.7	0.27	3.1	0.06	0.7	0.01	0.2	0	0
F	44	136	5.08	0.412	81.1	26.8	15.1	354	10.5	0.68	7.1	0.23	2.4	0.07	0.7	0.02	0.2	0.01	0.1
F	51	139	4.59	0.4	87.1	30.3	13.3	271	7.4	0.6	4.5	0.3	2.2	0.07	0.5	0.02	0.1	0.01	0.1
F	38	127	4.33	0.37	85.5	29.3	13.2	198	8.7	0.74	6.4	0.17	1.5	0.08	0.7	0.01	0.1	0	0
M	30	170	5.64	0.477	84.6	30.1	12.4	202	5.9	0.57	3.4	0.32	1.9	0.09	0.5	0.02	0.1	0	0
F	21	103	4.11	0.322	78.3	25.1	13.3	229	11.7	0.69	8.1	0.19	2.2	0.08	0.9	0.03	0.4	0	0
F	38	100	3.36	0.275	81.8	29.8	17.5	168	7.9	0.76	6	0.17	1.3	0.06	0.5	0	0	0	0
F	30	115	4.03	0.347	86.1	28.5	15.3	145	11	0.79	8.7	0.13	1.4	0.07	0.8	0.01	0.1	0	0
F	18	129	4.48	0.373	83.3	28.8	14.3	277	3.4	0.35	1.2	0.51	1.7	0.11	0.4	0.03	0.1	0.01	0
F	53	131	4.4	0.382	86.8	29.8	12.4	226	6.5	0.49	3.2	0.36	2.3	0.1	0.7	0.04	0.2	0.02	0.1
M	56	147	4.72	0.402	85.2	31.1	12	300	11.7	0.67	7.8	0.27	3.1	0.06	0.7	0.01	0.1	0	0
F	21	131	4.71	0.391	83	27.8	13.2	203	9.5	0.64	6	0.28	2.7	0.06	0.5	0.02	0.2	0.01	0
F	41	129	4.18	0.368	88	30.9	12.7	182	8.5	0.47	4	0.33	2.8	0.08	0.7	0.12	1	0.01	0
F	41	115	3.35	0.324	96.7	34.3	12.8	201	6.1	0.74	4.5	0.2	1.2	0.05	0.3	0.01	0	0	0
F	50	142	4.82	0.421	87.3	29.5	13.4	375	12.3	0.64	7.8	0.25	3	0.09	1.1	0.02	0.3	0.01	0.1
F	32	118	4.02	0.354	88.1	29.4	12.5	178	9.2	0.74	6.8	0.17	1.6	0.07	0.7	0.02	0.1	0	0
F	34	111	3.65	0.324	88.8	30.4	13.3	195	14.8	0.77	11.4	0.13	1.9	0.08	1.1	0.02	0.3	0	0
F	35	122	4.03	0.341	84.6	30.3	12.8	244	12	0.72	8.7	0.21	2.5	0.06	0.7	0.01	0.1	0	0
F	30	106	4.01	0.333	83	26.4	15.3	353	7.5	0.8	6	0.11	0.8	0.08	0.6	0	0	0.01	0
F	50	125	4.21	0.373	88.6	29.7	14.1	299	12.5	0.62	7.8	0.28	3.5	0.07	0.9	0.02	0.3	0.01	0.1
F	44	126	4.2	0.373	88.8	30	13.1	309	9.9	0.63	6.3	0.31	3	0.05	0.5	0.01	0.1	0	0
M	60	135	4.84	0.391	80.8	27.9	12.4	275	3.9	0.5	1.9	0.36	1.4	0.11	0.4	0.02	0.1	0.01	0
F	30	103	3.42	0.296	86.5	30.1	13.8	163	4.8	0.62	3	0.29	1.4	0.06	0.3	0.04	0.2	0	0
F	33	107	3.41	0.325	95.3	31.4	13	267	6	0.68	4.1	0.21	1.3	0.1	0.6	0.01	0	0	0
F	30	135	4.66	0.402	86.3	29	12.7	247	5.2	0.56	2.9	0.32	1.7	0.09	0.5	0.03	0.1	0.01	0
M	65	127	3.69	0.36	97.6	34.4	14.4	241	9.6	0.58	5.6	0.27	2.5	0.13	1.2	0.02	0.2	0.01	0
F	31	131	5.17	0.407	78.7	25.3	13.8	243	9.6	0.63	6	0.26	2.4	0.11	1	0.01	0.1	0	0
F	33	117	3.44	0.327	95.1	34	14.8	461	12.3	0.67	8.3	0.25	3.1	0.05	0.6	0.02	0.2	0	0
F	39	115	4.17	0.347	83.2	27.6	16.7	233	8.7	0.71	6.1	0.23	2	0.06	0.5	0.01	0.1	0.01	0
F	39	129	4.32	0.363	84	29.9	13.1	163	10.6	0.67	7.1	0.23	2.4	0.08	0.9	0.01	0.1	0.01	0.1
F	39	125	4.82	0.37	76.8	25.9	16.4	193	7	0.76	5.3	0.14	0.9	0.09	0.6	0.01	0.1	0	0
F	41	114	4.28	0.336	78.5	26.6	13.9	255	8.1	0.7	5.6	0.23	1.9	0.06	0.5	0.01	0.1	0	0
F	53	125	4.59	0.378	82.4	27.2	13.8	331	8.4	0.4	3.4	0.49	4.1	0.08	0.6	0.03	0.3	0	0
M	35	151	4.97	0.415	83.5	30.4	12.4	198	7.2	0.46	3.3	0.44	3.2	0.09	0.6	0.01	0.1	0.01	0
F	34	142	4.68	0.413	88.2	30.3	13.2	227	7.7	0.47	3.6	0.35	2.7	0.1	0.8	0.07	0.5	0.01	0.1
F	17	128	4.57	0.381	83.4	28	13.9	320	10.7	0.54	5.8	0.37	4	0.06	0.6	0.02	0.2	0.01	0.1
M	28	136	4.71	0.41	87	28.9	12.7	272	8	0.76	6	0.18	1.5	0.06	0.4	0	0	0	0
F	53	110	3.7	0.307	83	29.7	13.5	277	8.3	0.68	5.7	0.21	1.7	0.08	0.6	0.03	0.3	0.01	0
F	38	104	3.46	0.308	89	30.1	13.7	301	11.2	0.87	9.8	0.07	0.7	0.06	0.7	0	0	0	0
F	25	134	4.33	0.384	88.7	30.9	11.7	311	8.8	0.68	5.9	0.22	1.9	0.09	0.8	0.02	0.1	0	0
F	65	121	4.22	0.362	85.8	28.7	13.4	415	9.7	0.58	5.7	0.34	3.3	0.06	0.6	0.01	0.1	0.01	0
F	26	122	7.11	0.392	55.1	17.2	19.8	237	14.7	0.79	11.6	0.15	2.2	0.05	0.7	0.01	0.1	0.01	0.1
M	47	148	5.09	0.419	82.3	29.1	12.3	240	9.8	0.4	4	0.42	4.1	0.09	0.8	0.09	0.9	0.01	0
F	28	138	4.78	0.402	84.1	28.9	13.1	351	7.3	0.6	4.4	0.24	1.7	0.12	0.9	0.05	0.3	0	0
F	18	134	4.53	0.372	82.1	29.6	12.3	285	12.7	0.7	8.8	0.19	2.4	0.1	1.3	0.01	0.2	0	0
M	38	141	4.53	0.398	87.9	31.1	14.8	337	3.5	0.17	0.6	0.7	2.5	0.11	0.4	0.01	0	0.01	0
M	39	144	4.88	0.411	84.2	29.5	13.4	223	9.3	0.49	4.5	0.38	3.6	0.09	0.9	0.03	0.3	0.01	0.1
F	53	104	4.05	0.306	75.6	25.7	13.6	37	10.5	0.74	7.7	0.15	1.6	0.08	0.9	0.03	0.3	0	0
F	23	108	4.13	0.326	78.9	26.2	12.7	282	8	0.63	5	0.26	2	0.1	0.8	0.02	0.2	0	0
F	25	126	4.13	0.367	88.9	30.5	12.7	206	8.7	0.65	5.7	0.24	2.1	0.08	0.7	0.03	0.2	0	0
M	50	168	5.3	0.459	86.6	31.7	11.9	198	11	0.59	6.5	0.28	3.1	0.13	1.4	0	0	0	0
M	25	135	4.84	0.391	80.8	27.9	12.7	208	5.5	0.8	4.4	0.17	1	0.03	0.1	0	0	0	0
M	58	140	5.12	0.413	80.7	27.3	15.3	149	6.1	0.46	2.8	0.37	2.3	0.14	0.8	0.03	0.2	0	0
M	39	132	4.98	0.39	78.3	26.5	14.9	235	11	0.55	6.1	0.37	4	0.06	0.6	0.02	0.2	0	0
F	19	100	4.56	0.312	68.4	21.9	17.1	262	8	0.44	3.5	0.44	3.5	0.1	0.8	0.02	0.2	0	0
F	37	127	4.17	0.368	88.2	30.5	12.2	248	15.2	0.8	12.1	0.14	2.1	0.07	1	0	0	0	0
M	20	164	5.29	0.457	86.4	31	12.9	199	8.5	0.9	7.7	0.04	0.3	0.06	0.5	0	0	0	0
F	25	118	3.75	0.341	90.9	31.5	12.2	132	16.7	0.85	14.2	0.08	1.3	0.07	1.1	0	0	0	0
M	28	144	4.8	0.41	85.4	30	13	221	11.3	0.79	8.9	0.14	1.6	0.05	0.6	0.01	0.1	0	0
F	35	123	4.18	0.347	83	29.4	12.2	108	4.5	0.49	2.2	0.42	1.9	0.05	0.2	0.03	0.1	0	0
F	23	129	4.32	0.366	84.7	29.9	12	176	4.3	0.47	2	0.35	1.5	0.16	0.7	0.03	0.1	0	0
F	26	102	3.46	0.291	84.1	29.5	13.1	238	6.5	0.54	3.5	0.28	1.8	0.17	1.1	0.01	0.1	0	0
M	57	121	4.44	0.365	82.2	27.3	15.5	174	6.3	0.56	3.6	0.28	1.8	0.09	0.6	0.06	0.4	0.01	0
F	22	120	4.23	0.368	87	28.4	16.8	514	15.4	0.78	12	0.16	2.4	0.06	0.9	0	0	0	0
M	43	120	3.92	0.354	90.3	30.6	13.8	119	5.1	0.64	3.3	0.22	1.1	0.11	0.5	0.02	0.1	0	0
F	17	114	3.72	0.338	90.9	30.6	14	276	8.9	0.6	5.3	0.26	2.3	0.12	1.1	0.02	0.2	0	0
M	46	121	4.24	0.363	85.6	28.5	13.7	366	13.2	0.86	11.4	0.06	0.8	0.07	0.9	0.01	0.1	0	0
M	35	130	4.36	0.383	87.8	29.8	15.6	157	10.1	0.64	6.5	0.22	2.2	0.09	0.9	0.04	0.4	0	0
M	31	107	3.09	0.326	105.5	34.6	13.7	108	4.5	0.37	1.6	0.39	1.7	0.2	0.9	0.03	0.1	0.01	0.1
M	65	127	4.22	0.374	88.6	30.1	13.6	346	10.1	0.64	6.4	0.23	2.3	0.09	0.9	0.04	0.4	0	0
M	51	108	3.53	0.333	94.3	30.6	16.7	198	6.5	0.45	2.9	0.36	2.3	0.17	1.1	0.02	0.1	0.01	0.1
M	62	126	4.39	0.389	88.6	28.7	13.2	427	11.5	0.8	9.2	0.09	1	0.09	1.1	0.01	0.1	0	0
M	42	116	3.95	0.337	85.3	29.4	13.5	333	10	0.68	6.8	0.15	1.5	0.14	1.4	0.03	0.3	0	0
F	36	111	4.15	0.331	79.8	26.7	13.9	213	10.5	0.72	7.6	0.19	1.9	0.09	0.9	0	0	0	0
F	36	132	4.42	0.378	85.5	29.9	11.9	241	4.7	0.48	2.3	0.35	1.6	0.11	0.5	0.05	0.2	0.01	0
M	58	119	4.48	0.357	79.7	26.6	13.2	143	3.5	0.63	2.2	0.25	0.9	0.11	0.4	0.01	0	0	0
F	40	104	3.64	0.314	86.3	28.6	14.9	270	12.5	0.79	9.8	0.1	1.3	0.1	1.3	0.01	0.1	0	0
M	45	126	5.1	0.385	75.5	24.7	14.7	438	8.3	0.65	5.4	0.22	1.8	0.09	0.8	0.03	0.3	0.01	0.1
M	62	110	4.61	0.338	73.3	23.9	15.2	222	2.8	0.21	0.6	0.53	1.5	0.1	0.3	0.16	0.4	0.01	0
F	58	140	4.77	0.422	88.5	29.4	14.7	159	8.9	0.84	7.5	0.09	0.8	0.04	0.4	0.02	0.2	0.01	0.1
F	38	115	4.36	0.379	86.9	26.4	20.7	207	6.4	0.74	4.7	0.19	1.2	0.06	0.4	0.01	0	0	0
M	56	105	3.67	0.318	86.6	28.6	15.9	160	13.5	0.72	9.7	0.1	1.3	0.15	2.1	0.03	0.4	0	0
F	22	120	3.9	0.354	90.8	30.8	12.6	98	1.7	0.65	1.1	0.26	0.4	0.08	0.1	0	0	0.01	0
F	64	130	4.52	0.385	85.2	28.8	12.7	285	4	0.48	1.9	0.44	1.8	0.07	0.3	0.01	0	0.01	0
F	53	128	4.56	0.394	86.4	28.1	13.2	307	3.3	0.53	1.8	0.35	1.2	0.08	0.3	0.02	0.1	0.01	0
M	65	110	3.98	0.328	82.4	27.6	12	253	4.2	0.47	2	0.37	1.6	0.09	0.4	0.05	0.2	0.01	0
F	41	111	4.06	0.33	81.3	27.3	14	209	11.9	0.77	9.2	0.17	2.1	0.04	0.5	0.01	0.1	0	0
F	26	117	6.55	0.379	57.9	17.9	18.7	245	19.6	0.82	16.1	0.11	2.2	0.06	1.3	0	0	0	0.1
F	33	121	4.12	0.341	82.8	29.4	12.4	187	8.3	0.8	6.6	0.12	1	0.07	0.6	0.01	0.1	0.01	0
F	43	111	3.87	0.337	87.1	28.7	14.3	262	9.3	0.57	5.3	0.33	3.1	0.1	0.9	0.01	0	0.01	0.1
F	44	117	4.1	0.341	83.2	28.5	13.2	164	6.5	0.71	4.6	0.17	1.1	0.1	0.6	0.02	0.1	0.01	0
F	25	119	4.89	0.359	73.4	24.3	14.7	277	9	0.65	5.8	0.29	2.6	0.07	0.6	0	0	0	0
F	33	109	3.68	0.326	88.6	29.6	14	164	12	0.85	10.2	0.11	1.3	0.03	0.4	0.01	0.1	0	0
F	59	148	5.14	0.441	85.8	28.8	13.9	317	11.6	0.76	8.8	0.15	1.8	0.07	0.8	0.02	0.2	0	0
F	26	126	7.1	0.402	56.6	17.7	19.3	270	22.1	0.86	18.9	0.09	2	0.05	1.1	0	0	0	0.1
F	17	138	4.79	0.401	83.7	28.8	12.2	292	8.8	0.66	5.8	0.24	2.1	0.08	0.7	0.02	0.1	0.01	0
F	33	113	3.95	0.327	82.8	28.6	13.1	140	6.8	0.74	5	0.18	1.2	0.07	0.5	0.01	0	0	0
F	30	124	4.31	0.377	87.5	28.8	12.9	158	11.4	0.71	8.1	0.21	2.4	0.07	0.8	0.01	0.1	0	0
F	31	127	4.61	0.397	86.1	27.5	11.9	255	6	0.54	3.3	0.32	1.9	0.08	0.5	0.06	0.3	0.01	0
M	37	117	4.29	0.354	82.5	27.3	12.5	273	6.7	0.63	4.2	0.26	1.8	0.09	0.6	0.01	0.1	0.01	0
F	29	117	3.68	0.344	93.5	31.8	12.1	155	5.3	0.64	3.4	0.28	1.5	0.06	0.3	0.01	0.1	0.01	0
F	27	113	3.77	0.326	86.5	30	12.9	293	4.4	0.54	2.4	0.34	1.5	0.08	0.4	0.03	0.1	0.01	0
F	24	121	4.51	0.368	81.6	26.8	13.2	247	10.9	0.62	6.8	0.3	3.2	0.07	0.8	0.01	0.1	0	0
M	51	153	5.1	0.443	86.9	30	13	139	3.4	0.4	1.4	0.47	1.6	0.11	0.4	0.02	0.1	0	0
F	36	123	4.13	0.351	85	29.8	12.4	215	5.7	0.73	4.1	0.17	1	0.09	0.5	0.01	0.1	0	0
M	52	126	4.45	0.374	84	28.3	14.6	218	10.4	0.79	8.2	0.13	1.3	0.08	0.9	0	0	0	0
F	38	128	4.38	0.385	87.9	29.2	13	247	6.3	0.72	4.5	0.17	1.1	0.07	0.5	0.03	0.2	0.01	0.1
F	31	126	4.44	0.383	86.3	28.4	13.5	336	14.1	0.85	11.9	0.1	1.4	0.05	0.6	0.01	0.1	0	0.1
M	27	139	4.75	0.402	84.6	29.3	13.2	147	5.5	0.55	3	0.33	1.8	0.07	0.4	0.04	0.2	0.01	0
M	59	130	4.63	0.386	83.4	28.1	17	252	4.5	0.56	2.5	0.27	1.2	0.12	0.5	0.05	0.2	0.01	0
F	16	113	4.18	0.348	83.3	27	13.7	425	6.8	0.62	4.2	0.32	2.1	0.06	0.4	0	0	0	0
F	54	136	4.55	0.391	85.9	29.9	15.6	169	8.7	0.7	6.1	0.15	1.3	0.14	1.2	0.01	0.1	0.01	0.1
M	63	135	4.34	0.404	93.1	31.1	12.3	354	9.6	0.71	6.9	0.2	1.9	0.07	0.7	0.01	0.1	0.01	0
M	43	141	4.46	0.385	86.3	31.6	12.6	165	4.1	0.66	2.7	0.21	0.8	0.12	0.5	0.01	0	0	0
F	29	103	3.61	0.326	90.3	28.5	12.6	160	7.9	0.7	5.5	0.21	1.6	0.08	0.6	0.01	0.1	0	0
F	28	127	4.69	0.374	79.7	27.1	12.8	244	13.5	0.81	10.9	0.11	1.4	0.08	1.1	0.01	0.1	0	0
M	46	140	4.73	0.399	84.4	29.6	11.9	230	10.9	0.81	8.9	0.07	0.8	0.1	1.1	0.02	0.2	0	0
M	63	116	4.09	0.338	82.6	28.4	13.3	139	13.1	0.81	10.5	0.13	1.7	0.06	0.8	0	0	0	0
F	33	140	4.95	0.409	82.6	28.3	12.7	305	8.2	0.65	5.3	0.27	2.2	0.07	0.6	0.01	0.1	0.01	0
M	63	133	4.59	0.404	88	29	13.3	327	8.8	0.74	6.5	0.15	1.3	0.1	0.9	0.01	0.1	0.01	0
M	61	108	4.18	0.33	78.9	25.8	19.8	199	2.7	0.54	1.5	0.23	0.6	0.21	0.6	0	0	0.02	0.1
F	43	121	3.61	0.331	91.7	33.5	12.8	225	6.5	0.47	3	0.41	2.6	0.11	0.7	0.01	0.1	0.01	0
F	18	122	4.17	0.353	84.7	29.3	12.3	235	4	0.61	2.5	0.24	1	0.1	0.4	0.05	0.2	0	0
F	36	131	4.45	0.381	85.6	29.4	14.6	72	7.9	0.72	5.7	0.18	1.4	0.09	0.7	0	0	0	0
F	33	129	4.1	0.379	92.4	31.5	12.2	257	5.6	0.65	3.6	0.28	1.6	0.06	0.4	0	0	0.01	0
F	25	102	3.16	0.298	94.3	32.3	12.1	106	16.2	0.85	13.7	0.08	1.2	0.08	1.2	0	0	0	0
F	47	119	3.55	0.342	96.3	33.5	14.4	176	6.3	0.73	4.6	0.19	1.2	0.07	0.4	0	0	0.01	0
F	26	131	4.6	0.397	86.3	28.5	13.3	272	7.2	0.62	4.5	0.3	2.1	0.06	0.4	0.02	0.1	0	0
M	51	125	3.84	0.38	99	32.6	13.2	250	11	0.75	8.3	0.15	1.7	0.08	0.9	0.01	0.1	0.01	0.1
F	37	114	4.08	0.32	78.4	27.9	12.9	230	11.3	0.76	8.6	0.14	1.6	0.1	1.1	0	0	0	0
F	36	114	3.72	0.334	89.8	30.6	12.3	132	9.6	0.75	7.2	0.15	1.4	0.07	0.6	0.03	0.3	0.01	0
F	36	110	3.75	0.318	84.8	29.3	12.8	280	9.3	0.7	6.5	0.21	2	0.07	0.6	0.02	0.2	0	0
F	38	126	4.66	0.381	81.8	27	13.5	257	5	0.48	2.4	0.42	2.1	0.09	0.4	0.01	0	0.01	0
F	58	116	4.65	0.359	77.2	24.9	14	175	3.5	0.41	1.4	0.49	1.7	0.07	0.2	0.03	0.1	0.01	0
F	25	114	3.65	0.338	92.6	31.2	13.2	276	6.6	0.63	4.2	0.29	1.9	0.07	0.4	0.01	0.1	0	0
F	31	128	4.2	0.385	91.7	30.5	12.6	188	9.6	0.82	7.9	0.12	1.1	0.06	0.6	0	0	0	0
M	27	102	3.28	0.279	85.1	31.1	23.2	338	17.1	0.67	11.4	0.22	3.8	0.1	1.7	0.01	0.1	0.01	0.1
F	22	116	4.22	0.349	82.7	27.5	13.5	295	8.1	0.68	5.5	0.19	1.6	0.1	0.8	0.03	0.2	0	0
F	52	138	4.71	0.396	84.1	29.3	13.3	269	5.6	0.48	2.7	0.41	2.3	0.08	0.5	0.02	0.1	0.01	0
F	52	114	4.51	0.348	77.2	25.3	13.3	369	4.9	0.46	2.2	0.42	2.1	0.09	0.4	0.03	0.2	0	0
F	23	115	4.49	0.353	78.6	25.6	13.4	356	4.8	0.46	2.2	0.41	1.9	0.1	0.5	0.04	0.2	0.01	0
F	37	104	3.43	0.289	84.3	30.3	13.1	167	11.1	0.83	9.2	0.13	1.4	0.04	0.5	0	0	0	0
F	33	132	4.45	0.396	89	29.7	12.2	245	7.1	0.57	4	0.31	2.2	0.11	0.8	0.01	0.1	0.01	0
F	35	122	4.42	0.361	81.7	27.6	12.5	207	5.8	0.71	4.1	0.22	1.3	0.06	0.3	0.01	0.1	0.01	0
F	26	121	4.21	0.348	82.7	28.7	12.6	301	8.2	0.66	5.4	0.27	2.2	0.06	0.5	0.01	0	0	0
F	30	115	4.32	0.343	79.4	26.6	13.5	316	8.2	0.58	4.8	0.32	2.6	0.08	0.6	0.01	0.1	0.01	0
F	28	119	4.83	0.34	70.4	24.6	13.8	353	4.5	0.47	2.1	0.43	1.9	0.08	0.4	0.01	0	0.01	0
F	61	123	4.17	0.38	91.1	29.5	12.4	216	6.3	0.51	3.2	0.39	2.4	0.07	0.4	0.03	0.2	0.01	0
F	27	136	4.73	0.394	83.3	28.8	12	229	5.8	0.5	2.9	0.43	2.5	0.06	0.3	0.01	0.1	0	0
F	41	127	4.24	0.389	91.7	30	12.9	337	8.5	0.46	3.9	0.44	3.7	0.07	0.6	0.03	0.2	0.01	0.1
F	37	125	4.13	0.367	88.9	30.3	11.9	207	6.3	0.64	4	0.27	1.7	0.08	0.5	0.01	0.1	0.01	0
M	42	156	5.67	0.454	80.1	27.5	13.5	131	7.8	0.37	2.9	0.52	4	0.09	0.7	0.02	0.1	0.01	0
M	34	104	5.43	0.338	62.2	19.2	21.8	366	4.2	0.51	2.2	0.37	1.6	0.09	0.4	0.02	0.1	0.01	0
F	30	121	3.72	0.35	94.1	32.5	13.6	206	20	0.9	17.9	0.05	1.1	0.05	1	0	0	0	0
F	37	134	4.24	0.387	91.3	31.6	11.9	282	12.4	0.66	8.2	0.24	3	0.07	0.9	0.03	0.3	0	0
F	56	134	4.37	0.361	82.6	30.7	11.5	250	5.3	0.51	2.7	0.37	2	0.09	0.5	0.02	0.1	0	0
F	37	116	3.97	0.345	86.9	29.2	12.6	322	9.1	0.84	7.6	0.08	0.7	0.07	0.6	0.01	0.1	0	0
M	51	142	4.82	0.401	83.2	29.5	12.1	219	13.8	0.9	12.4	0.08	1	0.03	0.4	0	0	0	0
F	40	129	4.09	0.355	86.8	31.5	12.2	193	17.8	0.87	15.5	0.06	1.1	0.06	1.1	0	0	0	0.1
F	35	108	4.17	0.329	78.9	25.9	14.3	235	18.5	0.89	16.5	0.06	1.1	0.05	0.9	0	0	0	0
M	51	148	5.39	0.419	77.7	27.5	12.1	136	5.7	0.7	4	0.23	1.3	0.05	0.3	0.02	0.1	0	0
F	45	109	3.62	0.307	84.8	30.1	13.5	240	17.8	0.92	16.4	0.04	0.8	0.03	0.6	0	0	0	0
F	39	140	4.95	0.404	81.6	28.3	19.6	249	9.2	0.59	5.5	0.25	2.3	0.11	1	0.05	0.5	0	0
F	60	146	4.85	0.437	90.1	30.1	12.7	278	11.4	0.5	5.7	0.41	4.7	0.07	0.8	0.02	0.2	0	0
F	63	127	4.77	0.388	81.3	26.6	13.6	304	7.5	0.78	5.8	0.13	1	0.08	0.6	0	0	0.01	0.1
M	44	144	5.65	0.436	77.2	25.5	13.5	250	7.8	0.49	3.8	0.39	3.1	0.08	0.6	0.04	0.3	0.01	0
M	59	115	3.38	0.331	97.9	34	12.8	337	9.8	0.72	7	0.19	1.8	0.08	0.8	0.01	0.1	0.01	0.1
M	25	149	5.89	0.438	74.4	25.3	14.1	120	5.6	0.55	3.1	0.35	2	0.07	0.4	0.03	0.2	0	0
M	45	108	3.87	0.311	80.4	27.9	16.2	119	4.4	0.4	1.8	0.36	1.6	0.18	0.8	0.06	0.2	0.01	0
M	27	145	5.02	0.407	81.1	28.9	12.9	143	10.9	0.79	8.6	0.12	1.3	0.09	1	0	0	0	0
F	30	135	4.34	0.38	87.6	31.1	11.9	246	5.2	0.41	2.1	0.5	2.6	0.08	0.4	0.01	0.1	0	0
F	23	136	4.09	0.402	98.3	33.3	14	329	3.7	0.6	2.2	0.28	1	0.07	0.2	0.04	0.2	0.01	0
F	44	132	3.89	0.369	94.9	33.9	11.9	211	8.2	0.49	4	0.38	3.1	0.1	0.9	0.03	0.2	0.01	0
F	34	128	3.94	0.375	95.2	32.5	12.2	294	10.7	0.68	7.3	0.26	2.7	0.05	0.5	0.01	0.1	0.01	0.1
F	40	120	3.96	0.352	88.9	30.3	12.9	219	5.6	0.69	3.9	0.19	1	0.09	0.5	0.03	0.2	0.01	0
F	38	106	4.26	0.332	77.9	24.9	19.6	183	5.5	0.67	3.7	0.24	1.3	0.06	0.3	0.02	0.1	0	0
M	43	126	4.08	0.37	90.7	30.9	13	337	5.6	0.56	3.1	0.34	1.9	0.08	0.5	0.02	0.1	0.01	0
M	34	147	5.31	0.429	80.8	27.7	13.1	345	12.6	0.72	9	0.18	2.2	0.08	1	0.02	0.3	0	0
F	56	123	4.14	0.357	86.2	29.7	12.8	258	6.2	0.59	3.7	0.33	2	0.07	0.4	0.01	0.1	0	0
F	28	143	4.58	0.411	89.7	31.2	12.5	246	8.6	0.69	5.9	0.25	2.2	0.06	0.5	0	0	0	0
F	40	138	4.84	0.413	85.3	28.5	13.4	191	6	0.55	3.3	0.36	2.2	0.07	0.4	0.02	0.1	0	0
F	39	117	4.25	0.36	84.7	27.5	17.9	173	8.4	0.69	5.8	0.18	1.5	0.11	0.9	0.02	0.1	0.01	0.1
F	53	130	4.24	0.361	85.1	30.7	13	366	7.1	0.71	5.1	0.19	1.3	0.08	0.6	0.02	0.1	0	0
F	37	101	3.29	0.288	87.5	30.7	13	176	14.4	0.84	12	0.12	1.7	0.04	0.6	0	0	0	0
F	52	124	4.54	0.382	84.1	27.3	13.8	320	5.1	0.51	2.6	0.39	2	0.09	0.5	0.01	0	0	0
M	34	160	5.25	0.452	86.1	30.5	11.8	109	13.1	0.6	7.8	0.29	3.7	0.08	1.1	0.03	0.3	0.01	0.1
M	59	168	4.98	0.451	90.6	33.7	13.2	205	6.7	0.69	4.6	0.21	1.4	0.09	0.6	0.01	0	0	0
F	26	134	4.29	0.36	83.9	31.2	11.8	335	7.5	0.5	3.7	0.41	3.1	0.09	0.7	0.01	0	0	0
M	38	131	4.23	0.368	87	31	14.5	317	2.8	0.18	0.5	0.69	1.9	0.12	0.3	0	0	0	0
F	26	101	4.1	0.306	74.6	24.6	15.4	313	8.7	0.69	6	0.22	1.9	0.08	0.7	0.01	0.1	0	0
F	34	105	3.76	0.31	82.4	27.9	12.4	323	8.3	0.64	5.3	0.24	2	0.05	0.4	0.06	0.5	0	0
F	25	129	4.51	0.378	83.8	28.6	13.9	227	5.4	0.52	2.8	0.34	1.8	0.1	0.5	0.03	0.2	0.01	0
F	31	134	4.55	0.399	87.7	29.5	14.1	174	9.3	0.7	6.5	0.2	1.9	0.1	0.9	0	0	0	0
F	32	118	4.5	0.359	79.8	26.2	16.2	225	9.3	0.7	6.5	0.22	2	0.07	0.7	0.01	0.1	0	0
F	26	129	4.56	0.388	85.1	28.3	20	207	9.3	0.79	7.3	0.18	1.6	0.04	0.3	0	0	0	0
M	23	130	4.51	0.364	80.7	28.8	12.5	213	9.9	0.49	4.9	0.37	3.7	0.09	0.9	0.04	0.4	0	0
M	47	116	3.62	0.335	92.5	32	13	422	22.6	0.69	15.7	0.23	5.1	0.06	1.3	0.02	0.4	0.01	0.1
M	50	146	5.29	0.444	83.9	27.6	13.2	257	7.6	0.63	4.8	0.3	2.2	0.06	0.4	0.02	0.1	0	0
F	44	151	4.25	0.424	99.8	35.5	12.5	371	12.4	0.54	6.7	0.36	4.4	0.08	1	0.02	0.2	0.01	0.1
F	23	110	4.78	0.343	71.8	23	16.8	368	11.3	0.67	7.5	0.22	2.5	0.06	0.7	0.05	0.6	0	0
F	59	126	4.5	0.368	81.8	28	12.3	299	5.3	0.64	3.4	0.21	1.1	0.07	0.4	0.07	0.4	0.01	0
F	24	136	4.45	0.389	87.4	30.6	11.4	264	6.8	0.59	4	0.32	2.2	0.07	0.5	0.02	0.1	0	0
F	36	108	3.59	0.31	86.4	30.1	12.4	122	9.5	0.82	7.7	0.11	1	0.07	0.7	0.01	0	0	0
M	57	138	4.85	0.4	82.5	28.5	12.4	195	9.1	0.66	6	0.25	2.3	0.08	0.7	0.01	0	0	0
F	53	110	4.26	0.328	77	25.8	13.5	45	11.1	0.73	8.1	0.14	1.5	0.1	1.1	0.03	0.3	0	0
F	23	123	4.28	0.371	86.7	28.7	13.2	202	5.1	0.43	2.2	0.46	2.3	0.08	0.4	0.03	0.1	0	0
F	32	113	3.63	0.32	88.2	31.1	12.8	221	8.6	0.69	5.9	0.22	1.9	0.07	0.6	0.01	0.1	0	0
M	57	135	4.39	0.394	89.7	30.8	15.1	129	5.6	0.55	3.1	0.31	1.7	0.12	0.7	0.02	0.1	0.01	0.1
M	51	160	5.81	0.459	79	27.5	13.1	169	11.3	0.82	9.2	0.13	1.5	0.04	0.4	0.02	0.2	0	0
F	34	128	4.28	0.367	85.7	29.9	11.8	128	14	0.69	9.7	0.22	3	0.08	1.2	0.01	0.1	0	0
F	28	129	4.74	0.387	81.6	27.2	12.8	252	14.5	0.77	11.1	0.13	1.9	0.09	1.3	0.01	0.2	0	0
M	25	150	4.94	0.414	83.8	30.4	12	234	7.6	0.58	4.4	0.31	2.3	0.1	0.7	0.02	0.1	0.01	0
F	21	122	4.85	0.381	78.6	25.2	15.3	282	13.1	0.86	11.3	0.11	1.4	0.02	0.3	0	0	0	0
F	26	105	3.94	0.31	78.7	26.6	13.2	219	7.3	0.6	4.4	0.23	1.6	0.15	1.1	0.02	0.2	0	0
M	26	145	5.08	0.441	86.8	28.5	12.5	229	8.4	0.67	5.6	0.25	2.1	0.08	0.6	0.01	0.1	0	0
F	27	139	4.85	0.4	82.5	28.7	12.6	336	11.1	0.69	7.7	0.21	2.3	0.1	1.1	0	0	0	0
F	30	153	4.95	0.443	89.5	30.9	13.3	240	10.5	0.85	8.9	0.13	1.3	0.03	0.3	0	0	0	0
F	28	131	4.26	0.385	90.4	30.8	12.1	239	10.1	0.63	6.4	0.25	2.5	0.07	0.7	0.04	0.4	0	0
F	24	127	4.38	0.374	85.4	29	12.9	226	16.4	0.83	13.6	0.09	1.5	0.08	1.3	0	0	0	0
F	35	107	3.43	0.309	90.1	31.2	13.2	200	9.6	0.68	6.5	0.23	2.2	0.07	0.7	0.01	0.1	0	0
F	20	130	4.3	0.388	90.2	30.2	15.6	175	7.4	0.66	4.9	0.27	2	0.04	0.3	0.02	0.2	0	0
F	48	124	4.17	0.371	89	29.7	12.9	312	5.8	0.43	2.5	0.47	2.7	0.09	0.5	0.01	0.1	0	0
F	29	134	4.27	0.386	90.4	31.4	12.1	326	6.9	0.58	4	0.33	2.3	0.07	0.5	0.01	0.1	0.01	0
M	28	164	5.18	0.45	86.9	31.7	12.3	244	18.1	0.82	14.9	0.11	1.9	0.07	1.2	0	0	0	0
F	36	103	4.25	0.317	74.6	24.2	15.8	203	7.3	0.61	4.4	0.3	2.2	0.08	0.6	0.01	0.1	0.01	0.1
F	31	124	4.28	0.36	84.1	29	13.4	18	10.4	0.74	7.7	0.17	1.7	0.07	0.7	0.02	0.2	0	0
M	24	164	5.62	0.47	83.6	29.2	12.2	255	11.5	0.69	7.9	0.21	2.5	0.07	0.9	0.02	0.2	0.01	0.1
M	54	152	4.43	0.424	95.7	34.3	13.7	245	8.3	0.52	4.3	0.36	3	0.08	0.7	0.03	0.2	0.01	0.1
F	58	151	5.28	0.443	83.9	28.6	12.9	304	12.7	0.67	8.5	0.22	2.8	0.08	1	0.02	0.3	0	0
F	31	116	4	0.342	85.5	29	13.2	256	9.4	0.74	6.9	0.19	1.8	0.05	0.5	0.02	0.2	0	0
F	34	148	4.96	0.411	82.9	29.8	12.2	239	11.5	0.8	9.2	0.15	1.7	0.05	0.6	0	0	0	0
F	35	131	4.58	0.372	81.2	28.6	12.8	124	9.5	0.71	6.7	0.2	1.9	0.08	0.7	0.01	0.1	0	0
F	26	125	4.23	0.375	88.7	29.6	12.8	222	6	0.43	2.6	0.48	2.9	0.08	0.5	0.01	0.1	0	0
F	33	131	4.56	0.378	82.9	28.7	13.2	131	8.6	0.66	5.7	0.25	2.1	0.09	0.8	0.01	0	0.01	0
F	45	137	4.54	0.394	86.8	30.2	13.4	378	9.7	0.29	2.8	0.6	5.8	0.05	0.5	0.05	0.5	0.01	0.1
F	36	128	4.56	0.372	81.6	28.1	13.4	269	7.3	0.71	5.2	0.21	1.5	0.08	0.6	0	0	0.01	0
M	21	152	5.18	0.432	83.4	29.3	12.6	171	9.3	0.66	6.2	0.22	2.1	0.1	1	0.01	0.1	0.01	0
M	31	162	5	0.46	92	32.4	12.2	278	7.1	0.67	4.8	0.24	1.7	0.08	0.5	0.01	0.1	0	0
F	43	125	4.26	0.363	85.2	29.3	12.9	425	15.3	0.69	10.5	0.21	3.3	0.07	1.1	0.02	0.4	0	0
F	29	128	4.25	0.373	87.8	30.1	11.7	274	7.1	0.49	3.5	0.3	2.1	0.09	0.6	0.11	0.8	0.02	0.1
M	38	142	4.63	0.414	89.4	30.7	12.9	223	7.9	0.51	4	0.37	2.9	0.1	0.8	0.02	0.1	0.01	0
F	37	121	3.85	0.348	90.4	31.4	13.5	234	11.5	0.58	6.7	0.32	3.7	0.09	1	0.01	0.1	0.01	0.1
M	60	116	3.63	0.34	93.7	32	11.9	228	2.7	0.28	0.8	0.58	1.6	0.13	0.3	0.02	0	0	0
M	34	122	5.47	0.408	74.6	22.3	15.8	274	7.7	0.5	3.8	0.43	3.3	0.06	0.4	0.01	0.1	0.01	0
M	23	158	5.54	0.442	79.8	28.5	13	259	9	0.67	6	0.22	2	0.08	0.7	0.03	0.3	0	0
F	31	138	4.41	0.403	91.4	31.3	12.3	225	7.9	0.67	5.3	0.25	2	0.07	0.6	0	0	0.01	0
F	41	110	3.76	0.32	85.1	29.3	13.2	283	10.8	0.72	7.8	0.19	2	0.06	0.7	0.02	0.3	0	0
F	36	107	3.86	0.319	82.6	27.7	13.8	239	6.5	0.65	4.2	0.24	1.6	0.08	0.5	0.02	0.1	0.01	0
F	33	121	4.02	0.373	92.8	30.1	13.1	255	5.8	0.49	2.8	0.39	2.3	0.09	0.5	0.02	0.1	0.01	0.1
F	25	119	4.64	0.379	81.7	25.6	15.7	348	6.9	0.55	3.8	0.3	2	0.07	0.5	0.07	0.5	0.01	0.1
F	34	125	5.26	0.381	72.4	23.8	14.1	333	7.8	0.51	4	0.38	3	0.07	0.5	0.04	0.3	0.01	0
M	37	135	5.11	0.407	79.6	26.4	14.8	245	6.1	0.55	3.3	0.36	2.2	0.08	0.5	0.01	0	0.01	0
F	27	138	4.41	0.391	88.7	31.3	12.2	257	8.3	0.67	5.6	0.21	1.8	0.09	0.7	0.02	0.2	0.01	0.1
F	25	127	4.5	0.374	83.1	28.2	12.9	256	6.1	0.59	3.6	0.3	1.8	0.07	0.4	0.04	0.2	0.01	0
M	47	155	4.98	0.448	90	31.1	13.1	257	7.9	0.52	4.1	0.33	2.6	0.12	1	0.01	0.1	0.01	0.1
F	33	118	3.93	0.348	88.5	30	12.2	166	4.3	0.5	2.2	0.43	1.9	0.05	0.2	0.01	0.1	0	0
F	36	133	4.57	0.38	83.2	29.1	13.4	271	16	0.85	13.6	0.11	1.8	0.03	0.5	0	0	0	0
F	36	110	3.88	0.339	87.4	28.4	13.2	276	4.6	0.28	1.3	0.62	2.9	0.08	0.4	0.01	0.1	0.01	0
F	29	127	4.26	0.377	88.5	29.8	12	253	8.2	0.67	5.5	0.23	1.8	0.06	0.5	0.04	0.3	0.01	0.1
F	32	122	4.43	0.366	82.6	27.5	12.7	240	5.7	0.48	2.7	0.37	2.1	0.09	0.5	0.05	0.3	0.01	0.1
M	26	146	5.48	0.43	78.5	26.6	12.6	319	6.5	0.66	4.3	0.26	1.7	0.07	0.4	0.01	0.1	0	0
F	51	124	4.46	0.374	83.9	27.8	13.4	241	5.6	0.53	3	0.32	1.8	0.12	0.7	0.02	0.1	0.01	0
F	31	110	3.94	0.331	84	27.9	13.2	309	7.5	0.67	5	0.24	1.8	0.09	0.7	0.01	0	0	0
F	36	145	4.68	0.425	90.8	31	12.8	211	7.2	0.6	4.3	0.27	1.9	0.13	0.9	0.01	0	0	0
M	60	134	4.15	0.393	94.7	32.3	12.9	217	8.7	0.75	6.5	0.17	1.5	0.07	0.6	0.01	0.1	0.01	0
M	30	134	5.19	0.395	76.1	25.8	13.7	253	7.3	0.64	4.7	0.25	1.8	0.08	0.6	0.02	0.2	0	0
M	30	138	5.22	0.393	75.3	26.4	13.7	252	7.2	0.64	4.6	0.25	1.8	0.08	0.6	0.02	0.2	0.01	0
F	49	129	4.67	0.39	83.5	27.6	12.7	246	6.5	0.65	4.2	0.26	1.7	0.08	0.5	0.01	0.1	0.01	0
F	30	126	4.57	0.372	81.4	27.6	13.6	265	8.5	0.54	4.6	0.35	3	0.08	0.7	0.02	0.2	0.01	0.1
F	37	118	3.88	0.348	89.7	30.4	13.8	221	7	0.69	4.8	0.23	1.6	0.06	0.4	0.02	0.1	0.01	0
F	21	132	4.51	0.389	86.3	29.3	13	244	8.9	0.72	6.4	0.19	1.7	0.06	0.5	0.03	0.2	0.01	0.1
F	35	122	4.28	0.356	83.2	28.5	12.8	276	11.4	0.74	8.4	0.2	2.3	0.06	0.6	0	0	0	0
F	40	109	3.74	0.322	86.1	29.1	13.5	267	6.4	0.73	4.7	0.15	1	0.1	0.6	0.01	0.1	0.01	0
M	52	137	4.76	0.41	86.1	28.8	13.2	154	5.3	0.42	2.2	0.42	2.2	0.12	0.6	0.03	0.2	0.01	0
F	39	122	4.07	0.356	87.5	30	15	406	11	0.74	8.2	0.19	2	0.06	0.7	0.01	0.1	0	0
F	40	128	4.95	0.371	74.9	25.9	14.3	296	5.8	0.61	3.5	0.25	1.4	0.12	0.7	0.02	0.1	0.01	0
F	54	137	4.89	0.412	84.3	28	12.5	242	5.3	0.47	2.5	0.44	2.3	0.07	0.4	0.02	0.1	0	0
F	36	114	3.76	0.336	89.4	30.3	12.9	263	10.7	0.82	8.8	0.12	1.3	0.04	0.4	0.01	0.1	0	0
M	59	133	4.73	0.389	82.2	28.1	13.9	151	4.8	0.4	1.9	0.39	1.9	0.15	0.7	0.06	0.3	0.01	0
F	41	122	4.26	0.371	87.1	28.6	15.2	139	8.7	0.75	6.5	0.12	1.1	0.12	1	0.01	0.1	0	0
F	34	122	3.95	0.355	89.9	30.9	12.4	252	12.4	0.76	9.4	0.16	2	0.08	0.9	0	0	0	0
F	29	139	4.36	0.41	94	31.9	11.9	280	7	0.65	4.5	0.29	2	0.06	0.4	0	0	0	0
F	36	143	4.78	0.423	88.5	29.9	11.9	289	8.9	0.67	6	0.22	2	0.08	0.7	0.03	0.2	0.01	0.1
F	35	133	4.36	0.406	93.1	30.5	13.2	197	4.8	0.62	3	0.29	1.4	0.07	0.4	0.02	0.1	0	0
F	51	124	4.07	0.384	94.3	30.5	16	332	8.3	0.51	4.2	0.32	2.7	0.11	0.9	0.06	0.5	0.01	0.1
M	37	139	5.35	0.419	78.3	26	13.8	207	5.6	0.36	2	0.53	2.9	0.09	0.5	0.01	0.1	0.01	0.1
F	25	122	3.75	0.356	94.9	32.5	12.1	226	9.4	0.78	7.3	0.17	1.6	0.04	0.4	0.01	0.1	0	0
F	29	123	4.27	0.369	86.4	28.8	13.2	236	14.9	0.74	11	0.17	2.5	0.08	1.3	0.01	0.1	0	0
F	42	118	4.09	0.349	85.3	28.9	12.8	312	6.3	0.57	3.6	0.33	2.1	0.07	0.4	0.02	0.1	0.01	0
M	41	145	5.02	0.437	87.1	28.9	13.3	207	3	0.36	1.1	0.49	1.5	0.12	0.4	0.03	0.1	0	0
M	21	131	4.08	0.387	94.9	32.1	11.9	183	5.2	0.43	2.2	0.45	2.4	0.07	0.4	0.04	0.2	0.01	0
M	59	133	4.75	0.411	86.5	28	13.2	287	8.7	0.87	7.5	0.07	0.6	0.06	0.5	0	0	0.01	0
M	47	133	4.52	0.404	89.4	29.4	14.3	176	5	0.62	3.1	0.28	1.4	0.09	0.5	0	0	0	0
F	44	113	4.42	0.368	83.3	25.6	16.4	305	6.4	0.71	4.6	0.14	0.9	0.1	0.6	0.04	0.2	0.02	0.1
F	39	129	4.22	0.381	90.3	30.6	12.4	253	6.6	0.58	3.8	0.3	2	0.11	0.7	0.01	0.1	0.01	0.1
M	57	139	5.6	0.412	73.6	24.8	13.3	209	6.1	0.51	3.1	0.38	2.3	0.06	0.4	0.05	0.3	0.01	0
F	35	103	3.93	0.33	84	26.2	14.6	289	4.8	0.53	2.5	0.35	1.7	0.07	0.3	0.04	0.2	0.01	0
M	54	157	5.65	0.472	83.5	27.8	13.1	172	4.1	0.4	1.6	0.46	1.9	0.11	0.5	0.02	0.1	0.01	0
M	50	149	5.27	0.442	83.9	28.3	12.5	226	10.9	0.58	6.3	0.32	3.4	0.08	0.9	0.02	0.2	0	0
F	52	143	4.46	0.406	91	32.1	12.1	316	12.4	0.59	7.3	0.3	3.8	0.08	1	0.02	0.2	0	0
F	55	120	4.48	0.385	85.9	26.8	15.2	377	13.5	0.85	11.5	0.09	1.2	0.06	0.8	0	0	0	0
M	58	148	5.44	0.448	82.4	27.2	12.1	237	7.8	0.53	4.1	0.35	2.7	0.08	0.6	0.04	0.3	0	0
F	16	120	4.41	0.371	84.1	27.2	12.5	237	3.7	0.35	1.3	0.52	1.9	0.04	0.2	0.08	0.3	0.01	0
F	29	122	4.22	0.362	85.8	28.9	13	358	8.3	0.58	4.8	0.35	2.9	0.05	0.4	0.02	0.1	0	0
F	33	130	4.36	0.383	87.8	29.8	11.9	269	8.6	0.6	5.2	0.31	2.7	0.07	0.6	0.01	0.1	0.01	0.1
F	33	125	4	0.372	93	31.3	11.4	229	4.3	0.35	1.5	0.54	2.3	0.09	0.4	0.02	0.1	0.01	0
F	35	133	4.68	0.403	86.1	28.4	13.1	363	9.4	0.65	6.1	0.24	2.2	0.08	0.8	0.03	0.2	0.01	0.1
F	54	129	4.32	0.389	90	29.9	14.1	239	4.7	0.49	2.3	0.4	1.9	0.1	0.5	0.01	0.1	0.01	0
F	32	107	3.99	0.325	81.5	26.8	13.8	365	4.6	0.55	2.5	0.37	1.7	0.06	0.3	0.02	0.1	0.01	0
F	33	126	3.91	0.38	97.2	32.2	13.3	191	7.4	0.6	4.4	0.29	2.1	0.06	0.5	0.04	0.3	0.01	0.1
F	30	115	4.13	0.351	85	27.8	14.3	294	9.8	0.58	5.7	0.3	2.9	0.07	0.7	0.04	0.4	0.01	0.1
F	54	137	4.27	0.403	94.4	32.1	12.9	229	7.7	0.5	3.8	0.43	3.3	0.06	0.5	0.01	0.1	0.01	0.1
F	37	120	4.57	0.344	75.3	26.3	15.5	202	6.1	0.66	4	0.21	1.3	0.1	0.6	0.03	0.2	0	0
F	53	120	5.25	0.375	71.4	22.9	15.5	254	7.8	0.47	3.7	0.43	3.4	0.05	0.4	0.04	0.3	0.01	0
M	63	119	4.09	0.349	85.3	29.1	13.2	140	12.1	0.8	9.7	0.13	1.6	0.07	0.8	0	0	0	0
M	47	134	6.06	0.417	68.8	22.1	14.6	251	7.1	0.65	4.6	0.23	1.6	0.07	0.5	0.05	0.3	0.01	0
F	65	108	4.36	0.331	75.9	24.8	14.5	573	10.7	0.58	6.2	0.32	3.5	0.08	0.9	0.01	0.1	0.01	0.1
M	20	152	5.42	0.459	84.7	28	12.8	223	8.8	0.57	5	0.31	2.8	0.07	0.7	0.04	0.3	0.01	0.1
F	34	135	4.23	0.396	93.6	31.9	12.4	270	21	0.73	15.3	0.18	3.9	0.07	1.5	0.01	0.3	0	0.1
F	31	129	4.61	0.383	83.1	28	14.2	259	10.1	0.67	6.7	0.28	2.9	0.05	0.5	0	0	0	0
M	56	130	4.13	0.381	92.3	31.5	12.7	186	4.9	0.37	1.8	0.41	2	0.12	0.6	0.09	0.4	0.01	0.1
F	26	113	3.99	0.333	83.5	28.3	13.2	261	18	0.85	15.3	0.04	0.8	0.1	1.9	0	0	0	0
M	59	156	4.75	0.44	92.6	32.8	12.4	136	10.9	0.6	6.6	0.27	2.9	0.11	1.2	0.02	0.2	0.01	0.1
M	40	143	4.86	0.413	85	29.4	12.7	252	11.1	0.64	7.1	0.2	2.2	0.12	1.3	0.03	0.3	0	0
M	29	159	5.43	0.451	83.1	29.3	13	346	19	0.86	16.2	0.09	1.8	0.05	0.9	0	0.1	0	0.1
M	50	117	4.14	0.35	84.5	28.3	18.5	236	5.9	0.46	2.7	0.43	2.6	0.08	0.5	0.02	0.1	0	0
F	20	113	4.08	0.334	81.9	27.7	14.1	261	4.7	0.58	2.7	0.26	1.2	0.04	0.2	0.12	0.6	0	0
M	48	152	4.37	0.429	98.2	34.8	14	57	8.9	0.81	7.2	0.1	0.9	0.08	0.7	0.01	0	0	0
F	24	103	3.52	0.302	85.8	29.3	13.1	229	25.2	0.86	21.6	0.08	2.1	0.06	1.5	0	0	0	0.1
F	55	123	4.42	0.361	81.7	27.8	12.6	235	6.4	0.56	3.6	0.24	1.5	0.16	1	0.03	0.2	0	0
M	53	129	4.34	0.374	86.2	29.7	14.1	168	15.4	0.73	11.2	0.16	2.4	0.1	1.5	0.02	0.3	0	0.1
M	57	113	4.02	0.353	87.8	28.1	15.5	152	7.7	0.63	4.8	0.26	2	0.08	0.6	0.03	0.2	0	0
F	53	110	4.25	0.343	80.7	25.9	13.7	61	12.1	0.67	8.1	0.19	2.3	0.11	1.4	0.03	0.3	0.01	0.1
F	40	136	5.2	0.409	78.7	26.2	14.2	345	7.2	0.65	4.7	0.23	1.7	0.1	0.7	0.02	0.1	0	0
M	27	137	4.74	0.387	81.6	28.9	12.9	182	15.9	0.79	12.5	0.07	1.1	0.14	2.2	0	0	0	0
F	22	118	4.09	0.371	90.7	28.9	16.8	481	14.2	0.62	8.8	0.3	4.2	0.08	1.1	0.01	0.1	0	0.1
M	46	123	4.17	0.367	88	29.5	13.5	382	6.7	0.7	4.7	0.19	1.3	0.1	0.7	0.01	0	0	0
M	35	134	4.56	0.39	85.5	29.4	15.6	162	8.8	0.57	5.1	0.27	2.3	0.11	1	0.05	0.4	0.01	0
M	51	139	4.74	0.408	86.1	29.3	13.1	262	11.1	0.71	7.9	0.22	2.5	0.07	0.7	0	0	0	0
M	58	117	4.33	0.358	82.7	27	12.6	151	2.7	0.36	1	0.45	1.2	0.17	0.5	0.02	0	0	0
M	51	131	4.76	0.376	79	27.5	11.9	124	4.7	0.51	2.4	0.37	1.8	0.08	0.4	0.03	0.1	0	0
M	63	147	4.97	0.444	89.3	29.6	13.4	361	9.3	0.71	6.6	0.16	1.5	0.11	1	0.01	0.1	0.01	0
M	32	134	4.22	0.389	92.2	31.8	14.5	185	8.1	0.63	5.1	0.24	1.9	0.1	0.8	0.03	0.2	0.01	0.1
F	58	119	4.26	0.363	85.2	27.9	13.4	247	4.8	0.73	3.5	0.16	0.8	0.09	0.4	0.03	0.1	0	0
M	27	116	3.55	0.322	90.7	32.7	13.8	211	4.4	0.58	2.6	0.31	1.3	0.1	0.5	0	0	0.01	0
F	22	123	4.13	0.357	86.4	29.8	12.7	124	2.1	0.44	0.9	0.51	1.1	0.04	0.1	0.01	0	0.01	0
M	63	120	4.16	0.351	84.4	28.8	13.2	169	9.8	0.7	6.9	0.21	2.1	0.08	0.8	0.01	0.1	0	0
M	63	121	4.15	0.357	86	29.2	13.2	171	10	0.71	7.1	0.21	2.1	0.07	0.7	0.01	0.1	0	0
M	56	109	4.28	0.342	79.9	25.5	14.8	441	8.7	0.8	6.9	0.11	1	0.09	0.8	0	0	0	0
M	65	108	4.02	0.325	80.8	26.9	12	223	4.4	0.56	2.5	0.29	1.3	0.09	0.4	0.05	0.2	0.01	0
F	33	100	3.4	0.291	85.6	29.4	13.3	97	9.6	0.78	7.5	0.15	1.4	0.06	0.6	0	0	0	0
F	33	109	3.71	0.322	86.8	29.4	12.8	138	11.7	0.85	10	0.08	1	0.06	0.7	0.01	0.1	0	0
F	36	103	3.45	0.314	91	29.9	14.9	59	7.8	0.79	6.2	0.11	0.9	0.09	0.7	0.01	0	0	0
F	26	103	3.56	0.315	88.5	28.9	19.5	158	10.3	0.77	7.9	0.18	1.8	0.05	0.5	0	0	0	0
F	35	127	4.82	0.391	81.1	26.3	13.7	387	4.9	0.56	2.7	0.36	1.7	0.05	0.2	0.03	0.1	0.01	0
F	64	122	3.94	0.358	90.9	31	13.3	619	11.2	0.71	8	0.19	2.1	0.07	0.8	0.02	0.2	0.01	0.1
F	44	123	4.17	0.353	84.7	29.5	13	166	5.9	0.66	3.9	0.22	1.3	0.09	0.5	0.03	0.2	0.01	0
F	37	102	3.51	0.296	84.3	29.1	12.5	322	6.6	0.73	4.8	0.15	1	0.09	0.6	0.02	0.1	0.01	0
F	33	110	3.75	0.33	88	29.3	14.4	194	7.4	0.75	5.6	0.18	1.3	0.05	0.4	0.01	0.1	0	0
F	62	142	5.06	0.415	82	28.1	14.6	186	5.5	0.51	2.8	0.37	2	0.1	0.5	0.01	0.1	0.01	0
F	37	134	4.28	0.383	89.5	31.3	11.8	322	13.3	0.63	8.3	0.26	3.5	0.07	0.9	0.04	0.6	0.01	0.1
F	49	143	4.98	0.42	84.3	28.7	13.6	301	7.6	0.69	5.2	0.24	1.8	0.07	0.5	0	0	0	0
F	31	121	4.65	0.376	80.9	26	14	203	10.5	0.68	7.1	0.21	2.2	0.05	0.6	0.05	0.5	0	0
F	56	120	3.8	0.323	85	31.6	11.9	157	5.6	0.71	4	0.16	0.9	0.1	0.6	0.03	0.2	0	0
F	27	126	4.28	0.387	90.4	29.4	12.8	381	9.8	0.6	5.9	0.31	3.1	0.05	0.5	0.03	0.3	0	0
F	46	132	4.64	0.404	87.1	28.4	12.9	204	6.3	0.59	3.7	0.31	2	0.09	0.6	0.01	0	0.01	0
F	45	117	3.94	0.358	90.9	29.7	13	207	3.6	0.5	1.8	0.39	1.4	0.1	0.4	0.01	0	0	0
M	28	139	5.29	0.431	81.5	26.3	13.6	203	5.4	0.46	2.5	0.39	2.1	0.09	0.5	0.04	0.2	0.01	0
M	62	119	3.94	0.344	87.3	30.2	12.6	254	6.8	0.76	5.2	0.14	1	0.07	0.5	0.02	0.1	0	0
M	42	154	5.7	0.46	80.7	27	13.5	187	7.8	0.37	2.9	0.52	4.1	0.07	0.6	0.03	0.2	0.01	0.1
M	42	154	5.59	0.454	81.2	27.5	13.6	183	7.8	0.39	3	0.51	4	0.07	0.6	0.03	0.2	0.01	0
M	50	162	5.61	0.468	83.4	28.9	12.3	188	7.2	0.82	5.9	0.13	1	0.05	0.3	0	0	0	0
F	35	111	4.04	0.328	81.2	27.5	14.4	215	9.9	0.63	6.3	0.22	2.2	0.07	0.7	0.07	0.7	0.01	0.1
F	33	109	3.67	0.316	86.1	29.7	17.1	155	13.1	0.86	11.2	0.06	0.8	0.08	1	0	0	0	0
F	53	109	3.79	0.31	81.8	28.8	13.2	410	15.4	0.9	13.9	0.06	0.9	0.03	0.4	0.01	0.1	0	0.1
F	62	132	4.65	0.401	86.2	28.4	13.2	276	7.4	0.6	4.5	0.29	2.1	0.07	0.5	0.04	0.3	0.01	0.1
F	45	147	5.03	0.435	86.5	29.2	13.4	262	10.4	0.67	7	0.23	2.4	0.06	0.6	0.03	0.3	0.01	0.1
F	32	115	3.81	0.338	88.7	30.2	13.6	157	6.7	0.67	4.5	0.2	1.3	0.11	0.7	0.02	0.1	0	0
M	34	157	5.48	0.462	84.3	28.6	11.9	201	6.4	0.67	4.3	0.23	1.5	0.07	0.5	0.02	0.1	0.01	0.1
M	60	147	4.87	0.415	85.2	30.2	14	313	13.8	0.85	11.8	0.1	1.4	0.05	0.7	0	0	0	0
F	36	109	3.95	0.323	81.8	27.6	13	315	8.2	0.73	6	0.2	1.6	0.07	0.6	0	0	0	0
F	45	126	4	0.371	92.8	31.5	12.3	153	6.4	0.62	4	0.29	1.9	0.07	0.5	0.01	0.1	0.01	0
F	56	144	4.59	0.404	88	31.4	12.3	276	6.6	0.6	4	0.29	1.9	0.08	0.5	0.03	0.2	0.01	0
M	52	159	5.56	0.456	82	28.6	12.4	224	13.8	0.71	9.8	0.18	2.5	0.09	1.3	0.01	0.2	0	0
M	38	128	4.11	0.377	91.7	31.1	14.6	287	30.1	0.83	25.1	0.13	3.8	0.04	1.1	0	0.1	0	0.1
F	37	107	5.92	0.348	58.8	18.1	17.7	297	5.9	0.49	2.9	0.42	2.5	0.07	0.4	0.02	0.1	0.01	0.1
F	64	121	4.19	0.362	86.4	28.9	13	377	9.3	0.58	5.4	0.28	2.6	0.09	0.8	0.04	0.3	0.01	0.1
F	53	110	4.02	0.351	87.3	27.4	14.9	279	8.4	0.65	5.4	0.22	1.8	0.14	1.1	0	0	0	0
M	56	101	3.76	0.306	81.4	26.9	14	270	5.7	0.55	3.1	0.31	1.8	0.1	0.6	0.03	0.2	0.01	0
F	41	164	5.65	0.47	83.2	29	12.8	480	11.3	0.8	9	0.14	1.6	0.05	0.6	0	0	0.01	0.1
M	56	116	3.17	0.316	99.7	36.6	15.4	109	9	0.71	6.4	0.12	1	0.16	1.4	0.01	0.1	0.01	0.1
F	47	138	4.78	0.392	82	28.9	13.6	309	11.6	0.72	8.3	0.21	2.5	0.06	0.6	0.01	0.1	0	0
F	36	105	3.66	0.314	85.8	28.7	13.2	203	10.6	0.65	6.9	0.24	2.6	0.09	1	0.01	0.1	0.01	0.1
F	21	136	4.59	0.398	86.7	29.6	13.1	254	12.4	0.83	10.3	0.09	1.2	0.06	0.8	0.01	0.2	0	0
F	43	154	4.99	0.459	92	30.9	13.4	334	12	0.61	7.4	0.29	3.5	0.07	0.9	0.02	0.2	0.01	0.1
F	51	117	3.7	0.343	92.7	31.6	12.5	221	4.1	0.65	2.7	0.23	1	0.09	0.4	0.01	0.1	0.01	0.1
F	37	116	5.13	0.356	69.4	22.6	15	195	6.7	0.69	4.6	0.2	1.3	0.1	0.7	0.01	0.1	0	0
M	27	141	4.99	0.405	81.2	28.3	12.8	208	18.3	0.89	16.4	0.06	1.1	0.05	0.8	0	0	0	0.1
M	65	130	4.34	0.379	87.3	30	13.6	398	10.8	0.62	6.7	0.24	2.5	0.1	1.1	0.04	0.5	0	0
M	43	134	4.42	0.394	89.1	30.3	12.9	218	5.2	0.51	2.6	0.37	1.9	0.09	0.5	0.03	0.2	0.01	0
M	53	129	4.89	0.426	87.1	26.4	12.7	211	7.1	0.45	3.2	0.47	3.3	0.07	0.5	0.01	0.1	0.01	0
F	34	111	4.16	0.337	81	26.7	25.8	200	6.2	0.88	5.4	0.08	0.5	0.03	0.2	0	0	0.01	0
F	34	136	4.6	0.398	86.5	29.6	12.6	190	7.8	0.51	4	0.33	2.6	0.09	0.7	0.06	0.5	0.01	0.1
F	46	126	4.15	0.383	92.3	30.4	13.2	211	8.3	0.7	5.8	0.2	1.7	0.09	0.7	0.01	0.1	0	0
M	41	159	5.01	0.452	90.2	31.7	15	96	6.1	0.46	2.8	0.4	2.4	0.13	0.8	0.01	0.1	0	0
F	27	127	4.14	0.364	87.9	30.7	11.4	185	3.8	0.33	1.3	0.48	1.8	0.08	0.3	0.1	0.4	0.01	0
F	53	128	4.52	0.381	84.3	28.3	14.5	283	5.3	0.56	3	0.32	1.7	0.07	0.4	0.04	0.2	0.01	0
F	36	124	4.36	0.362	83	28.4	13	232	3.5	0.49	1.7	0.42	1.5	0.05	0.2	0.04	0.1	0	0
F	46	146	4.77	0.425	89.1	30.6	14.2	251	7.8	0.71	5.5	0.19	1.5	0.09	0.7	0.01	0.1	0.01	0
F	55	130	4.97	0.393	79.1	26.2	14.9	294	10.4	0.77	8	0.09	0.9	0.1	1.1	0.04	0.4	0	0
F	54	103	3.44	0.301	87.5	29.9	13.9	338	7.4	0.61	4.5	0.3	2.2	0.06	0.4	0.03	0.2	0.01	0
F	49	133	4.53	0.374	82.6	29.4	14.4	207	7.1	0.55	3.9	0.37	2.6	0.08	0.5	0.01	0	0	0
F	37	118	4.17	0.355	85.1	28.3	13.4	338	7.5	0.69	5.1	0.21	1.6	0.07	0.5	0.03	0.2	0.01	0.1
F	27	133	4.48	0.384	85.7	29.7	11.8	251	7.1	0.66	4.7	0.24	1.7	0.09	0.6	0.01	0.1	0	0
F	52	118	4.16	0.345	82.9	28.4	16.3	179	4	0.73	2.9	0.18	0.7	0.05	0.2	0.04	0.2	0.01	0
F	45	103	4.33	0.32	73.9	23.8	16.8	282	3.5	0.44	1.5	0.43	1.5	0.11	0.4	0.02	0.1	0.01	0
F	24	110	3.5	0.316	90.3	31.4	13.2	184	9.7	0.75	7.3	0.18	1.7	0.06	0.6	0.01	0.1	0	0
M	38	151	5.36	0.434	81	28.2	13	282	6.5	0.57	3.7	0.29	1.9	0.11	0.7	0.03	0.2	0.01	0.1
F	46	128	5.07	0.399	78.7	25.2	16	272	3.8	0.55	2.1	0.29	1.1	0.1	0.4	0.06	0.2	0.01	0
M	57	121	4.36	0.368	84.4	27.8	15.4	152	8.4	0.67	5.7	0.22	1.8	0.08	0.6	0.03	0.3	0	0
F	24	108	3.99	0.318	79.7	27.1	13.7	170	9.6	0.73	7	0.2	1.9	0.05	0.5	0.02	0.2	0	0
M	31	113	4.36	0.354	81.2	25.9	14.4	296	13.8	0.81	11.2	0.13	1.8	0.05	0.7	0	0	0	0
F	54	124	4.14	0.366	88.4	30	12.7	277	6.9	0.56	3.9	0.36	2.5	0.06	0.4	0.02	0.1	0	0
F	65	115	3.65	0.348	95.3	31.5	14.7	405	5.7	0.66	3.8	0.2	1.2	0.11	0.6	0.02	0.1	0.01	0
F	64	132	4.41	0.395	89.6	29.9	13.5	194	5	0.47	2.3	0.44	2.2	0.06	0.3	0.03	0.1	0	0
M	28	159	4.99	0.457	91.6	31.9	12.4	244	10.4	0.65	6.7	0.28	2.9	0.07	0.7	0.01	0.1	0	0
M	40	144	5.17	0.439	84.9	27.9	13.7	176	7.4	0.75	5.6	0.13	0.9	0.12	0.9	0.01	0	0	0
M	34	146	5.19	0.422	81.3	28.1	12.9	411	11.2	0.77	8.6	0.14	1.6	0.05	0.6	0.04	0.4	0	0
F	59	120	4.51	0.366	81.2	26.6	13.4	258	5.4	0.41	2.2	0.48	2.6	0.09	0.5	0.02	0.1	0.01	0
F	35	136	4.44	0.38	85.6	30.6	13.5	151	11.1	0.9	10	0.05	0.5	0.05	0.6	0	0	0	0
M	22	150	5.03	0.423	84.1	29.8	12.6	248	8.6	0.55	4.7	0.29	2.5	0.09	0.8	0.06	0.6	0	0
F	39	121	4.72	0.356	75.4	25.6	13.5	200	5.4	0.59	3.2	0.31	1.7	0.06	0.3	0.05	0.3	0	0
F	41	155	5.21	0.431	82.7	29.8	12.3	444	10.1	0.75	7.5	0.17	1.7	0.08	0.8	0	0	0	0
M	27	150	5.16	0.434	84.1	29.1	12.6	187	7.5	0.51	3.8	0.32	2.4	0.13	1	0.03	0.2	0.01	0.1
F	42	126	4.27	0.358	83.8	29.5	12.2	236	7.7	0.72	5.6	0.16	1.2	0.09	0.7	0.03	0.2	0	0
F	51	134	5.02	0.43	85.7	26.7	15.4	154	5.2	0.53	2.7	0.32	1.6	0.12	0.6	0.03	0.1	0.01	0.1
F	16	148	4.9	0.43	87.8	30.2	13.3	246	8.8	0.66	5.8	0.2	1.7	0.08	0.7	0.07	0.6	0.01	0.1
F	35	118	4.01	0.327	81.5	29.4	12.8	222	10.4	0.85	8.8	0.1	1.1	0.05	0.5	0	0	0	0
F	46	128	4.43	0.365	82.4	28.9	12.5	326	6.7	0.62	4.2	0.24	1.6	0.07	0.5	0.06	0.4	0.01	0.1
M	30	149	4.86	0.434	89.3	30.7	12.5	227	10.3	0.63	6.5	0.23	2.4	0.09	0.9	0.04	0.4	0.01	0.1
F	52	136	4.77	0.402	84.3	28.5	14.8	312	14.2	0.76	10.8	0.18	2.5	0.05	0.6	0.01	0.1	0	0.1
F	34	131	4.38	0.373	85.2	29.9	12.5		7.5	0.59	4.4	0.31	2.3	0.06	0.5	0.03	0.2	0.01	0.1
M	61	147	4.51	0.395	87.6	32.6	12.4	135	4.6	0.48	2.2	0.44	2	0.08	0.4	0	0	0	0
F	34	121	4.28	0.362	84.6	28.3	14.2	364	9.7	0.58	5.6	0.33	3.2	0.07	0.7	0.01	0.1	0.01	0.1
F	33	136	4.33	0.383	88.5	31.4	13	251	17.3	0.89	15.4	0.06	1	0.05	0.9	0	0	0	0.1
F	48	137	4.16	0.411	98.8	32.9	13.6	422	10.2	0.57	5.8	0.31	3.2	0.1	1	0.02	0.2	0.01	0.1
F	29	139	4.9	0.404	82.4	28.4	13.1	183	4.6	0.87	4	0.05	0.2	0.07	0.3	0.01	0	0	0
F	27	118	4.66	0.357	76.6	25.3	13.8	383	7	0.63	4.4	0.27	1.9	0.08	0.6	0.02	0.1	0	0
F	56	134	4.29	0.387	90.2	31.2	13.3	259	8.5	0.47	4	0.42	3.6	0.07	0.6	0.03	0.3	0.01	0.1
M	31	140	4.63	0.402	86.8	30.2	12.8	267	6.1	0.63	3.9	0.28	1.7	0.08	0.5	0	0	0	0
M	61	100	3.54	0.307	86.7	28.2	16.5	254	7.1	0.77	5.5	0.09	0.7	0.11	0.8	0.02	0.1	0	0
F	23	110	4.03	0.326	80.9	27.3	12.9	188	14.6	0.87	12.7	0.08	1.1	0.06	0.8	0	0	0	0
F	31	118	3.92	0.337	86	30.1	12	207	4.8	0.59	2.8	0.33	1.6	0.08	0.4	0.01	0	0	0
F	25	148	4.95	0.422	85.3	29.9	13.2	217	8.3	0.59	4.9	0.34	2.8	0.06	0.5	0.01	0.1	0	0
F	36	113	3.55	0.327	92.1	31.8	13.7	153	9.5	0.69	6.5	0.24	2.3	0.07	0.6	0	0	0.01	0.1
F	29	120	3.96	0.359	90.7	30.3	11.5	265	9.2	0.69	6.3	0.19	1.8	0.06	0.6	0.05	0.5	0.01	0
F	27	122	3.95	0.347	87.8	30.9	11.4	255	5.4	0.63	3.4	0.24	1.3	0.12	0.6	0.01	0	0	0
F	36	131	4.61	0.379	82.2	28.4	13	188	11.9	0.81	9.7	0.1	1.2	0.08	1	0	0	0	0
F	58	110	4.21	0.313	74.3	26.1	15	230	6.7	0.57	3.8	0.31	2.1	0.09	0.6	0.02	0.1	0	0
F	61	100	3.52	0.308	87.5	28.4	13.9	411	10.4	0.7	7.3	0.21	2.1	0.08	0.9	0.01	0.1	0	0
M	19	158	5.26	0.449	85.4	30	12.7	301	16.7	0.9	15	0.08	1.3	0.02	0.3	0	0	0	0
F	57	121	3.95	0.354	89.6	30.6	13.3	175	21.6	0.89	19.2	0.07	1.5	0.04	0.8	0	0	0	0
F	28	120	4.52	0.365	80.8	26.5	13	242	18.9	0.86	16.3	0.06	1.1	0.08	1.5	0	0	0	0
F	32	117	4.32	0.343	79.4	27.1	13	315	16	0.74	11.8	0.2	3.3	0.04	0.6	0.01	0.2	0	0.1
F	60	114	3.98	0.335	84.2	28.6	13.4	333	9.1	0.36	3.2	0.52	4.8	0.05	0.4	0.07	0.6	0	0
F	63	121	4.35	0.362	83.2	27.8	15.7	218	5.1	0.53	2.7	0.36	1.8	0.09	0.4	0.02	0.1	0	0
F	37	130	3.77	0.362	96	34.5	11.6	131	4.9	0.79	3.9	0.09	0.4	0.12	0.6	0	0	0	0
F	31	111	3.59	0.313	87.2	30.9	12.5	248	8.7	0.71	6.2	0.21	1.8	0.07	0.6	0.01	0.1	0	0
M	52	125	4.12	0.336	81.6	30.3	14.1	97	7.8	0.21	1.6	0.65	5.1	0.1	0.7	0.04	0.3	0	0
F	35	118	3.92	0.338	86.2	30.1	13.2	142	12.6	0.84	10.6	0.08	1	0.08	1	0	0	0	0
M	57	133	4.22	0.381	90.3	31.5	12.5	224	9.2	0.59	5.5	0.3	2.7	0.1	0.9	0.01	0.1	0	0
F	36	114	3.78	0.34	89.9	30.2	14.9	84	8.2	0.74	6.1	0.16	1.3	0.09	0.7	0.01	0.1	0	0
F	36	115	3.81	0.342	89.8	30.2	15	81	8.4	0.73	6.1	0.16	1.3	0.1	0.8	0.01	0.1	0	0
F	39	135	5.14	0.418	81.3	26.3	14	227	8	0.62	4.9	0.3	2.4	0.06	0.5	0.02	0.2	0.01	0
F	38	113	5.29	0.349	66	21.4	14.4	384	8.1	0.67	5.4	0.2	1.6	0.06	0.5	0.07	0.5	0.01	0
F	39	117	4.68	0.354	75.6	25	15.9	265	18.5	0.81	15	0.13	2.5	0.05	1	0	0.1	0	0
F	19	145	4.79	0.417	87.1	30.3	14.3	260	9.5	0.69	6.5	0.24	2.3	0.06	0.5	0.02	0.1	0	0
F	33	121	3.83	0.335	87.5	31.6	12.7	286	11.5	0.81	9.3	0.15	1.7	0.04	0.4	0	0	0	0
F	42	123	4.06	0.349	86	30.3	12.1	235	10.3	0.7	7.2	0.16	1.6	0.14	1.5	0	0	0	0
F	53	120	3.71	0.339	91.4	32.3	13	284	10	0.57	5.7	0.33	3.3	0.09	0.9	0.02	0.2	0	0
F	38	113	4.14	0.334	80.7	27.3	11.9	314	11.2	0.69	7.7	0.21	2.3	0.09	1	0.02	0.2	0	0
F	63	145	4.85	0.412	84.9	29.9	12.9	272	12.9	0.79	10.2	0.12	1.5	0.09	1.1	0	0	0	0
M	36	131	4.36	0.384	88.1	30	14.6	155	7.2	0.78	5.6	0.09	0.6	0.11	0.8	0.02	0.2	0	0
F	25	129	4.55	0.38	83.5	28.4	12.5	293	8.4	0.49	4.1	0.35	3	0.09	0.7	0.07	0.6	0.01	0.1
F	25	118	3.71	0.348	93.8	31.8	12.9	249	5.2	0.57	2.9	0.33	1.7	0.09	0.5	0.01	0.1	0	0
F	58	129	4.44	0.383	86.3	29.1	12.4	250	5.8	0.51	3	0.36	2.1	0.1	0.6	0.02	0.1	0.01	0
F	48	122	4.35	0.364	83.7	28	12.3	239	6.3	0.43	2.7	0.41	2.6	0.09	0.5	0.06	0.4	0.01	0
F	31	131	4.4	0.386	87.7	29.8	13	312	7.9	0.58	4.5	0.31	2.4	0.09	0.7	0.02	0.1	0.01	0.1
M	31	160	5.31	0.459	86.4	30.1	12.8	243	12.1	0.91	11	0.07	0.8	0.02	0.3	0	0	0	0
F	31	103	3.93	0.311	79.1	26.2	16	181	8.5	0.7	6	0.2	1.7	0.09	0.7	0.01	0.1	0	0
F	37	107	3.61	0.317	87.8	29.6	24	132	13	0.82	10.7	0.12	1.6	0.05	0.7	0	0	0	0
M	34	139	4.84	0.394	81.4	28.7	12.4	276	9	0.48	4.3	0.37	3.3	0.12	1.1	0.04	0.3	0.01	0.1
F	46	112	3.99	0.336	84.2	28.1	12.7	199	11.6	0.81	9.4	0.1	1.2	0.09	1	0	0	0	0
F	55	111	4.99	0.354	70.9	22.2	17.7	401	11	0.53	5.8	0.16	1.7	0.31	3.4	0.01	0.1	0	0
F	32	106	3.85	0.314	81.6	27.5	12.7	249	12.9	0.77	9.9	0.16	2.1	0.05	0.6	0.02	0.2	0	0
F	34	116	4.29	0.34	79.3	27	14.7	320	11.1	0.57	6.3	0.33	3.7	0.07	0.8	0.03	0.3	0	0
F	35	125	4.25	0.352	82.8	29.4	13	248	5.9	0.66	3.9	0.26	1.5	0.06	0.4	0.02	0.1	0	0
F	57	144	4.81	0.421	87.5	29.9	14.1	275	8.1	0.49	4	0.41	3.3	0.05	0.4	0.04	0.3	0.01	0
M	60	154	4.89	0.46	94.1	31.5	13.2	283	6.1	0.53	3.2	0.34	2.1	0.07	0.5	0.05	0.3	0	0
F	54	122	4.09	0.389	95.1	29.8	12.8	281	4.7	0.87	4.1	0.1	0.5	0.02	0.1	0.01	0.1	0	0
M	63	145	4.65	0.409	88	31.2	13.9	218	6.2	0.45	2.8	0.43	2.6	0.11	0.7	0.01	0.1	0	0
F	27	138	4.38	0.395	90.2	31.5	12.4	270	18.7	0.82	15.3	0.12	2.2	0.06	1.1	0	0.1	0	0
F	53	137	5.67	0.43	75.8	24.2	14.5	207	7.4	0.86	6.3	0.09	0.7	0.05	0.3	0	0	0	0
F	36	148	4.72	0.418	88.6	31.4	11.9	268	10	0.62	6.2	0.3	3	0.08	0.8	0	0	0	0
F	35	128	4.35	0.365	83.9	29.4	12.8	171	10.7	0.7	7.5	0.21	2.3	0.08	0.9	0	0	0	0
F	31	100	3.37	0.291	86.4	29.7	15	241	8.7	0.79	6.9	0.08	0.7	0.13	1.1	0	0	0	0
F	56	127	5.43	0.408	75.1	23.4	15.6	256	6.8	0.56	3.8	0.34	2.3	0.07	0.5	0.03	0.2	0.01	0
M	48	140	4.42	0.425	96.2	31.7	13.8	279	7.5	0.71	5.3	0.17	1.2	0.12	0.9	0.01	0	0	0
F	38	125	3.99	0.371	93	31.3	13.9	207	5	0.71	3.5	0.17	0.9	0.09	0.5	0.02	0.1	0	0
F	31	109	4	0.328	82	27.3	13	416	12	0.72	8.6	0.21	2.5	0.06	0.7	0.01	0.1	0	0
F	32	141	4.3	0.412	95.8	32.8	15.5	328	5.3	0.65	3.4	0.23	1.2	0.1	0.5	0.01	0.1	0.01	0
M	53	141	4.76	0.431	90.5	29.6	13.2	273	6.4	0.62	3.9	0.27	1.7	0.09	0.6	0.02	0.1	0.01	0.1
F	54	110	4.06	0.356	87.7	27.1	15.9	277	4.6	0.44	2	0.4	1.8	0.11	0.5	0.04	0.2	0.01	0
F	32	130	4.31	0.396	91.9	30.2	11.7	162	8.6	0.68	5.9	0.23	2	0.06	0.5	0.02	0.1	0.01	0.1
M	23	150	5.07	0.439	86.6	29.6	12	189	5.6	0.57	3.2	0.33	1.8	0.09	0.5	0.01	0	0.01	0.1
M	28	138	4.45	0.397	89.2	31	13	237	4.2	0.48	2	0.38	1.6	0.1	0.4	0.03	0.1	0.01	0
F	24	131	4.6	0.385	83.7	28.5	13.2	205	9.8	0.61	6	0.3	2.9	0.08	0.7	0.01	0.1	0	0
F	44	126	3.83	0.357	93.2	32.9	12.8	191	7.2	0.63	4.5	0.27	1.9	0.09	0.7	0.01	0	0	0
F	35	138	5.16	0.421	81.6	26.7	12.8	354	6.3	0.57	3.6	0.34	2.1	0.08	0.5	0.01	0.1	0.01	0
F	36	130	4.27	0.392	91.8	30.4	12.6	288	4.9	0.63	3.1	0.26	1.3	0.09	0.4	0.02	0.1	0.01	0
F	36	122	4.34	0.379	87.3	28.1	14.4	231	5.2	0.58	3	0.3	1.5	0.1	0.5	0.02	0.1	0.01	0
F	36	119	4.26	0.37	86.9	27.9	14.5	246	5.6	0.57	3.2	0.29	1.6	0.11	0.6	0.02	0.1	0.01	0
F	32	128	4.43	0.374	84.4	28.9	13.9	272	6.4	0.49	3.1	0.43	2.8	0.05	0.3	0.02	0.1	0.01	0
F	48	144	4.92	0.435	88.4	29.3	12.8	327	8.2	0.53	4.3	0.3	2.4	0.14	1.1	0.03	0.2	0.01	0.1
F	32	110	4.68	0.346	73.9	23.5	18.5	354	5.5	0.56	3.1	0.33	1.8	0.1	0.5	0.01	0	0.01	0
M	50	157	5.74	0.458	79.8	27.4	13.2	245	7.4	0.41	3.1	0.42	3.1	0.09	0.7	0.07	0.5	0.01	0
F	37	114	3.83	0.33	86.2	29.8	12.5	265	8.4	0.67	5.6	0.2	1.7	0.11	0.9	0.02	0.2	0.01	0.1
F	42	137	4.3	0.401	93.3	31.9	12.7	204	9.4	0.65	6.1	0.24	2.3	0.07	0.6	0.04	0.3	0	0
M	51	148	5.67	0.438	77.2	26.1	14.6	214	4.9	0.5	2.5	0.39	1.9	0.09	0.4	0.02	0.1	0.01	0
F	35	110	3.63	0.326	89.8	30.3	13	295	9.8	0.73	7.2	0.18	1.8	0.08	0.8	0.01	0	0	0
F	57	127	4.74	0.393	82.9	26.8	13.2	240	8.1	0.49	4	0.38	3.1	0.09	0.8	0.03	0.2	0.01	0
F	23	135	4.41	0.395	89.6	30.6	12.2	220	7.7	0.67	5.2	0.21	1.6	0.08	0.6	0.03	0.2	0.01	0
F	27	119	4.05	0.356	87.9	29.4	15	277	5.6	0.7	3.9	0.21	1.2	0.08	0.4	0.01	0.1	0.01	0
F	32	126	4.41	0.362	82.1	28.6	11.9	251	7.5	0.71	5.3	0.22	1.7	0.06	0.4	0.01	0.1	0	0
F	33	110	3.8	0.321	84.5	28.9	13.1	214	9.1	0.68	6.2	0.25	2.3	0.05	0.4	0.01	0.1	0	0
F	25	117	3.92	0.353	90.1	29.8	12.5	144	8.5	0.74	6.2	0.18	1.5	0.08	0.7	0	0	0	0
F	31	128	4.69	0.383	81.7	27.3	12.6	243	6.7	0.54	3.6	0.36	2.4	0.08	0.5	0.02	0.1	0.01	0
F	32	118	3.75	0.343	91.5	31.5	12.8	229	8.6	0.72	6.2	0.18	1.5	0.09	0.8	0.01	0.1	0	0
F	59	114	3.85	0.357	92.7	29.6	12.2	137	2.9	0.53	1.5	0.34	1	0.1	0.3	0.01	0	0.01	0
F	29	120	4.1	0.361	88	29.3	13.2	236	8.1	0.65	5.3	0.26	2.1	0.07	0.6	0.01	0.1	0.01	0
M	62	134	4.46	0.389	87.2	30	14.3	307	4.8	0.6	2.9	0.29	1.4	0.08	0.4	0.02	0.1	0.01	0
F	54	117	4.2	0.366	87.1	27.9	16.2	302	6	0.56	3.4	0.3	1.8	0.09	0.6	0.05	0.3	0.01	0
F	27	125	3.82	0.368	96.3	32.7	12.7	200	8	0.8	6.4	0.11	0.9	0.09	0.7	0.01	0	0	0
M	62	174	5.88	0.512	87.1	29.6	13.5	265	4.7	0.44	2	0.44	2.1	0.09	0.4	0.03	0.1	0.01	0.1
F	31	111	4.06	0.342	84.2	27.3	13.3	271	13	0.72	9.4	0.16	2.1	0.09	1.2	0.02	0.3	0.01	0.1
F	25	104	4.16	0.324	77.9	25	Auto analysis show dimorphic red cell population	242	7.3	0.7	5.1	0.23	1.6	0.07	0.5	0.01	0.1	0	0
F	29	122	4.27	0.362	84.8	28.6	14.4	211	7.9	0.68	5.3	0.25	2	0.06	0.5	0	0	0	0
M	64	132	3.85	0.373	96.9	34.3	15.1	262	4.5	0.56	2.5	0.27	1.2	0.07	0.3	0.08	0.4	0.02	0.1
F	47	141	4.58	0.417	91	30.8	13.9	242	7	0.66	4.6	0.26	1.8	0.06	0.4	0.01	0.1	0.01	0
F	51	138	4.62	0.398	86.1	29.9	12.4	178	11	0.54	5.9	0.35	3.9	0.08	0.9	0.03	0.3	0.01	0.1
F	34	124	3.96	0.357	90.2	31.3	11.8	254	9.7	0.69	6.7	0.22	2.1	0.07	0.7	0.01	0.1	0.01	0.1
F	39	107	3.67	0.333	90.7	29.2	13.5	164	7.9	0.78	6.2	0.13	1	0.08	0.6	0.01	0.1	0	0
F	46	138	4.58	0.405	88.4	30.1	13	180	6.1	0.65	3.9	0.26	1.6	0.07	0.4	0.02	0.1	0.01	0
F	35	110	3.65	0.321	87.9	30.1	12.9	200	8.1	0.78	6.4	0.14	1.1	0.07	0.5	0.01	0.1	0	0
F	22	122	4.08	0.372	91.2	29.9	12.8	251	7.6	0.58	4.4	0.25	1.9	0.15	1.2	0.02	0.1	0	0
M	63	146	4.77	0.427	89.5	30.6	13.7	228	8.6	0.73	6.3	0.19	1.6	0.06	0.5	0.02	0.2	0	0
F	47	117	4.61	0.354	76.8	25.4	15.5	204	4.3	0.59	2.5	0.28	1.2	0.11	0.5	0.01	0.1	0.01	0
M	24	128	4.3	0.376	87.4	29.8	12.8	278	5.6	0.48	2.7	0.39	2.2	0.11	0.6	0.01	0.1	0.01	0.1
M	59	111	3.92	0.325	82.9	28.3	13	280	4.7	0.53	2.5	0.36	1.7	0.08	0.4	0.02	0.1	0.01	0
F	35	121	4.43	0.368	83.1	27.3	14.8	270	6	0.59	3.5	0.3	1.8	0.07	0.4	0.04	0.3	0	0
F	55	135	4.81	0.397	82.5	28.1	12.9	184	5.4	0.45	2.4	0.44	2.4	0.09	0.5	0.02	0.1	0.01	0
F	30	114	3.99	0.325	81.5	28.6	13.2	194	6.4	0.66	4.2	0.23	1.4	0.09	0.6	0.03	0.2	0	0
F	57	130	4.56	0.397	87.1	28.5	13.3	254	10.9	0.5	5.4	0.39	4.3	0.09	0.9	0.02	0.2	0.01	0.1
F	34	103	3.69	0.306	82.9	27.9	12.8	298	9.5	0.74	7	0.16	1.5	0.06	0.6	0.04	0.4	0	0
M	42	151	5.04	0.441	87.5	30	12.2	268	7.5	0.53	4	0.39	2.9	0.06	0.4	0.02	0.1	0	0
F	32	114	4.31	0.339	78.7	26.5	13.8	224	8.4	0.72	6.1	0.22	1.8	0.06	0.5	0	0	0	0
M	50	150	5.47	0.433	79.2	27.4	12	176	4	0.51	2	0.39	1.6	0.06	0.3	0.03	0.1	0.01	0
F	59	150	5.29	0.448	84.7	28.4	13	220	7.1	0.51	3.6	0.42	2.9	0.07	0.5	0.01	0.1	0	0
F	19	121	4.37	0.369	84.4	27.7	13.2	371	14.2	0.72	10.2	0.2	2.8	0.08	1.1	0.01	0.1	0.01	0.1
F	36	123	3.7	0.366	98.9	33.2	12.8	290	8	0.7	5.6	0.18	1.4	0.1	0.8	0.01	0.1	0.01	0
M	43	165	5.75	0.469	81.6	28.7	12.2	259	4.9	0.56	2.7	0.34	1.7	0.08	0.4	0.02	0.1	0.01	0
F	31	135	4.29	0.39	90.9	31.5	12.3	293	9.3	0.73	6.8	0.19	1.7	0.05	0.5	0.02	0.2	0.01	0
F	41	130	4.68	0.367	78.4	27.8	13.7	226	8.3	0.42	3.5	0.49	4.1	0.08	0.6	0.01	0	0	0
F	39	111	4.86	0.329	67.7	22.8	14.6	263	4.8	0.55	2.6	0.34	1.6	0.1	0.5	0.01	0	0	0
F	27	142	5.25	0.417	79.4	27	11.9	258	9.8	0.62	6.1	0.31	3	0.05	0.5	0.02	0.2	0	0
F	28	140	4.78	0.409	85.6	29.3	12.1	326	12.4	0.52	6.5	0.36	4.4	0.07	0.9	0.04	0.5	0.01	0.1
M	65	144	5	0.409	81.8	28.8	12.1	176	5	0.45	2.2	0.44	2.2	0.08	0.4	0.02	0.1	0.01	0
M	22	151	5.32	0.445	83.6	28.4	12.4	220	6.3	0.56	3.5	0.34	2.1	0.09	0.5	0.01	0.1	0.01	0
F	35	106	3.46	0.307	88.7	30.6	13.3	354	12.3	0.7	8.6	0.21	2.5	0.07	0.8	0.02	0.3	0.01	0.1
M	52	135	4.72	0.389	82.4	28.6	12.6	384	12.8	0.61	7.7	0.3	3.8	0.06	0.7	0.03	0.4	0.01	0.1
F	25	131	4.42	0.386	87.3	29.6	11.3	217	6.6	0.53	3.5	0.38	2.5	0.07	0.4	0.02	0.1	0.01	0
M	46	148	4.65	0.427	91.8	31.8	12.9	294	6.3	0.56	3.5	0.29	1.8	0.11	0.7	0.03	0.2	0.01	0.1
F	64	128	4.77	0.389	81.6	26.8	14.6	265	10.4	0.71	7.4	0.2	2.1	0.06	0.7	0.01	0.1	0	0
F	31	134	4.59	0.4	87.1	29.2	12.8	271	6.6	0.52	3.4	0.36	2.4	0.09	0.6	0.02	0.1	0.01	0.1
F	31	133	4.54	0.395	87	29.3	12.8	269	6.7	0.51	3.4	0.39	2.6	0.07	0.5	0.02	0.1	0.01	0
F	35	128	4.41	0.377	85.5	29	13	286	6.2	0.54	3.4	0.37	2.3	0.06	0.4	0.02	0.1	0.01	0
M	29	126	4.17	0.34	81.5	30.2	14.7	380	9.5	0.35	3.3	0.52	4.9	0.08	0.8	0.04	0.4	0.01	0.1
F	34	124	4.46	0.366	82.1	27.8	12.7	229	5	0.84	4.2	0.07	0.3	0.09	0.4	0	0	0	0
F	30	137	4.51	0.397	88	30.4	11.7	241	10.5	0.57	6	0.33	3.5	0.07	0.7	0.03	0.3	0	0
M	38	143	4.64	0.412	88.8	30.8	12.8	338	13.5	0.88	11.8	0.1	1.3	0.03	0.4	0	0	0	0
M	23	151	5.39	0.45	83.5	28	13.5	267	9.1	0.51	4.7	0.38	3.4	0.1	0.9	0.01	0.1	0	0
F	52	119	4.61	0.34	73.8	25.8	13.7	282	9.4	0.53	4.9	0.17	1.6	0.08	0.8	0.23	2.1	0	0
F	24	105	3.44	0.309	89.8	30.5	12.7	259	4.4	0.38	1.7	0.51	2.3	0.09	0.4	0.01	0.1	0	0
M	46	115	3.34	0.334	100	34.4	13.1	80	4	0.52	2.1	0.34	1.3	0.14	0.5	0.01	0	0	0
F	21	113	4.11	0.329	80	27.5	15.8	198	9.7	0.72	7	0.16	1.6	0.11	1	0.01	0	0	0
F	38	111	4.03	0.34	84.4	27.5	14.7	310	11.5	0.71	8.1	0.2	2.2	0.08	0.9	0.02	0.2	0	0
F	44	118	4.54	0.358	78.9	26	13.8	215	6.3	0.61	3.8	0.29	1.8	0.08	0.5	0.02	0.1	0.01	0
F	58	147	4.82	0.424	88	30.5	12.5	165	7.7	0.56	4.3	0.3	2.3	0.13	1	0.01	0.1	0	0
M	57	112	3.99	0.341	85.5	28.1	15.3	139	10.8	0.64	6.9	0.25	2.7	0.08	0.9	0.03	0.3	0	0
F	34	120	5.17	0.374	72.3	23.2	17.8	177	13.1	0.77	10.1	0.16	2.1	0.07	0.9	0	0	0	0
F	19	101	4.28	0.314	73.4	23.6	15.2	240	10.8	0.74	8	0.16	1.7	0.09	1	0.01	0.1	0	0
F	37	126	4.46	0.364	81.6	28.3	16.3	213	5.4	0.47	2.6	0.38	2	0.14	0.8	0.01	0	0	0
F	38	107	3.11	0.294	94.5	34.4	16.1	188	5.1	0.59	3	0.34	1.7	0.06	0.3	0	0	0	0
F	33	141	4.85	0.405	83.5	29.1	13.8	287	9.4	0.62	5.8	0.3	2.8	0.06	0.6	0.02	0.1	0	0
F	46	136	4.21	0.383	91	32.3	11.9	2	6.8	0.64	4.4	0.29	1.9	0.07	0.4	0	0	0	0
F	60	181	5.89	0.557	94.6	30.7	21.1	198	7.7	0.72	5.5	0.14	1.1	0.13	1	0.02	0.1	0.01	0
M	40	114	3.84	0.346	90.1	29.7	13	243	10	0.72	7.2	0.17	1.7	0.11	1.1	0	0	0	0
F	26	145	4.54	0.429	94.5	31.9	12.5	208	5.5	0.43	2.3	0.5	2.8	0.07	0.4	0	0	0	0
F	55	118	3.91	0.336	85.9	30.2	12.2	40	6.2	0.85	5.3	0.11	0.7	0.02	0.1	0.02	0.1	0	0
F	23	143	4.81	0.376	78.2	29.7	12.6	209	16.1	0.72	11.6	0.21	3.4	0.06	1	0	0	0.01	0.1
F	54	106	3.55	0.309	87	29.9	13.6	323	6.4	0.65	4.1	0.24	1.5	0.08	0.5	0.03	0.2	0.01	0
M	39	111	4.09	0.335	81.9	27.1	13.3	229	8	0.62	4.9	0.26	2.1	0.08	0.6	0.04	0.3	0	0
M	46	134	4.56	0.385	84.4	29.4	13.6	465	8.6	0.89	7.6	0.08	0.6	0.04	0.3	0	0	0	0
M	52	138	4.84	0.412	85.1	28.5	14.3	255	5.9	0.53	3.1	0.31	1.8	0.13	0.8	0.02	0.1	0	0
F	53	117	3.9	0.334	85.6	30	12.3	234	11.4	0.72	8.3	0.19	2.1	0.09	1	0	0	0	0
F	65	101	3.38	0.3	88.8	29.9	15.1	755	19.5	0.81	15.8	0.1	1.9	0.08	1.5	0.01	0.2	0.01	0.1
F	49	123	4.43	0.371	83.7	27.8	13.2	291	6.7	0.61	4.1	0.31	2.1	0.07	0.5	0	0	0.01	0.1
M	19	128	4.29	0.36	83.9	29.8	12.8	269	12.3	0.58	7.2	0.33	4.1	0.07	0.9	0.02	0.2	0	0
F	37	122	4.86	0.381	78.4	25.1	20.4	423	9.4	0.61	5.7	0.32	3	0.05	0.5	0.02	0.1	0.01	0.1
F	53	118	4.52	0.337	74.6	26.1	13.9	112	14.4	0.74	10.7	0.13	1.9	0.12	1.7	0	0	0.01	0.1
F	22	121	3.92	0.342	87.2	30.9	13	146	4	0.25	1	0.69	2.7	0.04	0.2	0.01	0	0.02	0.1
M	57	110	3.93	0.328	83.5	28	15.7	140	11.6	0.75	8.7	0.17	2	0.06	0.7	0.02	0.2	0	0
F	40	110	4.38	0.332	75.8	25.1	14.6	246	8.8	0.74	6.5	0.11	1	0.13	1.1	0.01	0.1	0	0
F	39	100	3.58	0.305	85.2	27.9	15.7	349	12.5	0.73	9.1	0.16	2.1	0.09	1.1	0.01	0.2	0	0
F	33	116	3.56	0.323	90.7	32.6	13.2	196	20.3	0.9	18.2	0.06	1.1	0.05	0.9	0	0	0	0
F	34	114	4.24	0.348	82.1	26.9	25.7	190	4.1	0.69	2.8	0.21	0.9	0.09	0.4	0	0	0.01	0
F	28	106	3.95	0.319	80.8	26.8	13.1	222	14.8	0.84	12.4	0.11	1.6	0.04	0.6	0.01	0.1	0	0
M	65	112	4.1	0.337	82.2	27.3	12.1	254	4.3	0.5	2.2	0.35	1.5	0.09	0.4	0.05	0.2	0.01	0
F	57	136	4.8	0.387	80.6	28.3	14.6	334	5	0.53	2.7	0.33	1.6	0.13	0.6	0.01	0	0	0
F	41	131	4.53	0.386	85.2	28.9	12.8	395	7.2	0.62	4.4	0.26	1.9	0.1	0.7	0.01	0.1	0.01	0.1
F	53	107	3.67	0.306	83.4	29.2	13.5	512	13.5	0.85	11.4	0.09	1.2	0.04	0.5	0.03	0.3	0	0
F	37	108	3.7	0.321	86.8	29.2	12.6	443	6.4	0.75	4.8	0.14	0.9	0.09	0.6	0.02	0.1	0.01	0
F	62	136	4.96	0.409	82.5	27.4	14.8	195	5.6	0.51	2.9	0.37	2.1	0.09	0.5	0.02	0.1	0.01	0.1
F	35	123	5.01	0.371	74.1	24.6	15.6	315	11.7	0.82	9.5	0.13	1.5	0.05	0.6	0	0	0	0
F	36	138	4.71	0.4	84.9	29.3	13	268	8.3	0.78	6.4	0.17	1.4	0.05	0.4	0	0	0	0
F	31	107	4.15	0.324	78.1	25.8	16	181	13	0.91	11.8	0.05	0.7	0.03	0.4	0	0	0	0
F	64	110	3.73	0.342	91.7	29.5	24	164	5.4	0.91	4.9	0.06	0.3	0.03	0.2	0	0	0	0
M	53	140	4.67	0.395	84.6	30	12.2	192	6.1	0.74	4.5	0.21	1.3	0.05	0.3	0.01	0	0	0
F	24	104	3.49	0.301	86.2	29.8	12.1	85	12	0.82	9.8	0.11	1.3	0.06	0.8	0	0	0	0
M	61	152	4.86	0.44	90.5	31.3	13.2	214	13.2	0.6	7.9	0.27	3.5	0.09	1.2	0.04	0.5	0.01	0.1
F	33	116	3.87	0.318	82.2	30	12.3	168	6.6	0.78	5.2	0.15	1	0.06	0.4	0.01	0.1	0	0
F	33	114	3.59	0.324	90.3	31.8	13.2	197	18.3	0.91	16.6	0.06	1.1	0.03	0.6	0	0	0	0
F	32	122	3.85	0.351	91.2	31.7	13.5	138	13.4	0.92	12.3	0.05	0.6	0.04	0.5	0	0	0	0
F	36	123	4.44	0.349	78.6	27.7	12.6	280	6.4	0.58	3.7	0.33	2.1	0.07	0.5	0.01	0.1	0	0
F	63	122	4.2	0.344	81.9	29	12.8	175	5.7	0.62	3.6	0.28	1.6	0.08	0.5	0.02	0.1	0	0
F	40	111	3.78	0.324	85.7	29.4	14.2	84	3.1	0.45	1.4	0.36	1.1	0.16	0.5	0.03	0.1	0.01	0
M	61	144	4.47	0.391	87.5	32.2	12.2	128	4.5	0.45	2	0.45	2	0.1	0.4	0	0	0	0
F	24	121	4.5	0.362	80.4	26.9	13.4	208	9.2	0.79	7.3	0.15	1.4	0.05	0.5	0	0	0	0
F	65	121	4.26	0.354	83.1	28.4	12.9	263	6	0.73	4.4	0.21	1.3	0.05	0.3	0.01	0.1	0	0
F	25	135	4.28	0.38	88.8	31.5	12	226	8.4	0.68	5.7	0.19	1.6	0.11	0.9	0.02	0.2	0.01	0
F	23	110	5.8	0.349	60.2	19	16.9	319	6.6	0.67	4.4	0.22	1.5	0.09	0.6	0.02	0.2	0.01	0
F	46	100	3.47	0.3	86.5	28.8	13.1	189	8.1	0.66	5.4	0.24	1.9	0.1	0.8	0	0	0	0
M	27	178	6.46	0.518	80.2	27.6	12.4	313	7	0.33	2.3	0.58	4	0.07	0.5	0.02	0.1	0	0
M	38	138	4.58	0.405	88.4	30.1	13.1	322	10.1	0.69	7	0.23	2.4	0.07	0.7	0.01	0.1	0	0
F	31	135	4.33	0.385	88.9	31.2	13.7	266	11.8	0.79	9.3	0.14	1.7	0.06	0.8	0	0	0	0
F	26	123	4.54	0.37	81.5	27.1	14.2	261	10.3	0.66	6.8	0.22	2.3	0.09	1	0.02	0.2	0.01	0.1
F	42	175	6.31	0.48	76.1	27.7	12.8	333	10.5	0.86	9	0.1	1	0.05	0.5	0	0	0	0
F	18	140	5.48	0.409	74.6	25.5	12.3	259	10.7	0.78	8.3	0.14	1.5	0.09	0.9	0	0	0	0
F	31	110	3.79	0.325	85.8	29	14.1	162	13.7	0.79	10.8	0.12	1.7	0.09	1.2	0	0	0	0
F	27	123	3.92	0.352	89.8	31.4	12.7	229	17.6	0.75	13.3	0.18	3.1	0.07	1.2	0	0.1	0	0
F	51	114	4.49	0.359	80	25.4	13.8	368	13.4	0.85	11.3	0.1	1.3	0.05	0.7	0	0	0	0
M	42	150	5.18	0.448	86.5	29	13.3	217	10.1	0.78	7.9	0.13	1.3	0.08	0.8	0.01	0.1	0	0
F	30	115	4.01	0.353	88	28.7	12.8	207	6.7	0.7	4.7	0.19	1.3	0.06	0.4	0.06	0.4	0	0
F	20	150	5.68	0.417	73.4	26.4	13.1	177	4.4	0.56	2.5	0.3	1.3	0.13	0.6	0	0	0	0
M	50	161	5.49	0.465	84.7	29.3	13.8	119	7	0.56	3.9	0.31	2.2	0.11	0.8	0.02	0.1	0	0
M	21	148	5.32	0.417	78.4	27.8	12.6	349	25.6	0.87	22.3	0.07	1.7	0.06	1.5	0	0	0	0
F	61	119	4.2	0.348	82.9	28.3	13.7	232	6.3	0.54	3.4	0.37	2.4	0.07	0.5	0.01	0.1	0	0
F	58	143	5.26	0.396	75.3	27.2	13.1	267	10.7	0.8	8.5	0.14	1.5	0.05	0.6	0	0	0	0
F	48	101	3.94	0.304	77.2	25.6	14.2	288	6.7	0.59	4	0.27	1.8	0.11	0.7	0.03	0.2	0	0
F	34	130	4.61	0.378	82	28.2	12.7	212	3.5	0.68	2.4	0.2	0.7	0.11	0.4	0	0	0	0
F	55	122	4.15	0.38	91.6	29.4	13.8	193	6.2	0.66	4.1	0.21	1.3	0.08	0.5	0.04	0.2	0.01	0
F	55	151	5.59	0.445	79.6	27	13.9	251	7.4	0.57	4.2	0.34	2.5	0.06	0.4	0.03	0.3	0	0
F	38	117	4.18	0.342	81.8	28	12	299	10.5	0.72	7.5	0.19	2	0.07	0.8	0.01	0.1	0	0
F	20	106	4.03	0.314	77.9	26.3	13.6	315	8.1	0.62	5	0.25	2	0.1	0.8	0.02	0.2	0	0
F	28	132	4.34	0.385	88.7	30.4	13.1	289	6.2	0.58	3.6	0.29	1.8	0.1	0.6	0.03	0.2	0	0
F	27	129	3.98	0.384	96.5	32.4	12	289	10.1	0.67	6.8	0.23	2.3	0.09	0.9	0.01	0.1	0	0
F	34	130	4.95	0.38	76.8	26.3	15.9	195	25.5	0.94	24	0.02	0.6	0.04	0.9	0	0	0	0.1
M	21	157	5.01	0.443	88.4	31.3	12.5	373	12.4	0.62	7.7	0.27	3.4	0.09	1.1	0.02	0.2	0	0
F	32	136	4.27	0.388	90.9	31.9	13.4	186	20.6	0.85	17.4	0.09	1.9	0.06	1.2	0	0	0	0
F	18	142	4.78	0.404	84.5	29.7	13	289	12.4	0.73	9.1	0.14	1.8	0.09	1.2	0.03	0.4	0	0
F	37	127	4.43	0.364	82.2	28.7	12.9	254	7.5	0.61	4.5	0.28	2.1	0.1	0.7	0.02	0.1	0.01	0.1
F	61	128	4.39	0.366	83.4	29.2	13.4	300	6.8	0.44	3	0.45	3	0.08	0.6	0.02	0.2	0	0
M	61	160	4.51	0.447	99.1	35.5	11.7	110	10	0.81	8.1	0.09	0.9	0.1	1	0	0	0	0
F	35	131	4.3	0.36	83.7	30.5	11.8	220	8.3	0.76	6.3	0.16	1.4	0.07	0.6	0.01	0.1	0	0
F	33	121	3.73	0.349	93.6	32.4	12.3	165	19.7	0.95	18.6	0.04	0.7	0.02	0.3	0	0	0	0
M	44	157	5.08	0.451	88.8	30.9	12.9	251	12.8	0.7	9	0.18	2.2	0.08	1	0.04	0.5	0	0
M	56	114	3.07	0.313	102	37.1	15	114	14	0.88	12.3	0.06	0.9	0.06	0.8	0	0	0	0
M	49	149	4.66	0.412	88.4	32	13.2	234	14	0.76	10.6	0.16	2.2	0.08	1.1	0	0	0.01	0.1
F	31	117	4.12	0.347	84.2	28.4	12.9	238	13.7	0.83	11.3	0.11	1.5	0.05	0.7	0	0.1	0	0.1
F	39	129	4.45	0.362	81.3	29	12.5	266	9.7	0.67	6.5	0.25	2.4	0.08	0.7	0.01	0.1	0	0
M	40	144	5.52	0.417	75.5	26.1	12.1	224	13.2	0.77	10.1	0.12	1.6	0.11	1.5	0	0	0	0
M	26	171	5.8	0.472	81.4	29.5	12.9	241	14.9	0.91	13.6	0.03	0.5	0.05	0.8	0	0	0	0
F	20	111	4.9	0.332	67.8	22.7	20.1	412	10.6	0.64	6.7	0.24	2.6	0.1	1	0.02	0.2	0	0
F	32	116	4.29	0.338	78.8	27	12.3	240	15.2	0.83	12.6	0.11	1.7	0.06	0.8	0	0	0	0
F	30	146	4.47	0.412	92.2	32.7	12.3	166	10.3	0.65	6.7	0.22	2.3	0.08	0.8	0.04	0.5	0	0
F	39	126	4.37	0.355	81.2	28.8	13.2	286	8	0.59	4.7	0.29	2.4	0.09	0.7	0.02	0.2	0	0
F	23	106	4.1	0.319	77.8	25.9	12.8	242	8.1	0.68	5.5	0.21	1.7	0.1	0.8	0.01	0.1	0	0
M	51	137	4.69	0.39	83.2	29.2	12	204	8.5	0.77	6.5	0.17	1.5	0.06	0.5	0	0	0	0
M	22	141	4.97	0.39	78.5	28.4	12.2	216	8.4	0.51	4.3	0.36	3	0.1	0.8	0.03	0.3	0	0
F	34	121	4.26	0.351	82.4	28.4	13.9	317	11.7	0.62	7.3	0.3	3.5	0.07	0.8	0.01	0.2	0	0
F	49	103	3.73	0.314	84.2	27.6	14	303	3.7	0.41	1.5	0.44	1.6	0.15	0.5	0.01	0	0	0
F	18	105	4.3	0.336	78.1	24.4	14	361	9	0.68	6.1	0.21	1.9	0.09	0.8	0.02	0.2	0.01	0.1
F	33	121	4.57	0.378	82.7	26.5	13.7	403	8.2	0.51	4.2	0.36	3	0.11	0.9	0.01	0.1	0.01	0
F	30	115	3.59	0.332	92.5	32	15.7	272	8.5	0.65	5.5	0.25	2.2	0.07	0.6	0.02	0.2	0.01	0.1
M	31	141	4.96	0.412	83.1	28.4	11.9	275	6.7	0.58	3.9	0.33	2.2	0.07	0.5	0.01	0.1	0.01	0.1
M	38	147	4.87	0.439	90.1	30.2	12.5	234	3.4	0.38	1.3	0.45	1.5	0.13	0.5	0.03	0.1	0.01	0
F	49	131	4.48	0.38	84.8	29.2	16.5	157	9.7	0.7	6.8	0.22	2.2	0.07	0.7	0.01	0.1	0.01	0
F	32	129	4.44	0.398	89.6	29.1	13.6	387	4.9	0.48	2.4	0.38	1.9	0.11	0.5	0.02	0.1	0.01	0.1
F	32	121	3.56	0.354	99.4	34	13.3	109	4.5	0.35	1.6	0.52	2.3	0.1	0.4	0.02	0.1	0.01	0
M	38	153	4.8	0.435	90.6	31.9	12.7	208	10.3	0.65	6.7	0.26	2.7	0.08	0.8	0.01	0.1	0	0
F	23	123	3.88	0.345	88.9	31.7	13.1	215	8	0.66	5.3	0.25	2	0.08	0.6	0.01	0.1	0	0
F	37	121	3.82	0.352	92.1	31.7	13.9	263	7.7	0.44	3.4	0.48	3.7	0.06	0.4	0.03	0.2	0	0
F	23	123	4.14	0.367	88.6	29.7	12.8	304	11.8	0.54	6.3	0.36	4.2	0.08	1	0.02	0.2	0	0
F	50	114	4.11	0.345	83.9	27.7	13.2	277	9.3	0.61	5.7	0.31	2.9	0.06	0.6	0.02	0.1	0.01	0
F	25	111	3.65	0.324	88.8	30.4	13.1	373	19.4	0.86	16.8	0.05	1	0.08	1.6	0	0	0	0
F	59	126	4.6	0.376	81.7	27.4	13	359	8.4	0.49	4.1	0.38	3.2	0.08	0.7	0.04	0.4	0.01	0.1
M	32	130	4.42	0.378	85.5	29.4	13.4	168	12.2	0.68	8.3	0.17	2.1	0.13	1.6	0.01	0.1	0	0
M	46	160	5.56	0.454	81.7	28.8	13.1	274	14.8	0.73	10.8	0.19	2.8	0.06	0.9	0.01	0.2	0	0
F	27	124	3.93	0.353	89.8	31.6	12	186	7.6	0.84	6.4	0.08	0.6	0.07	0.5	0.01	0.1	0	0
F	25	131	3.99	0.383	96	32.8	11.7	245	9.6	0.64	6.2	0.29	2.8	0.06	0.5	0.01	0.1	0	0
F	23	122	4.3	0.356	82.8	28.4	13.2	176	11.8	0.79	9.3	0.11	1.3	0.09	1.1	0	0	0	0
F	42	135	4.73	0.362	76.5	28.5	12.3	261	9	0.57	5.1	0.29	2.6	0.12	1.1	0.01	0.1	0	0
F	27	111	4.5	0.337	74.9	24.7	15.3	252	11.1	0.59	6.5	0.31	3.5	0.06	0.7	0.04	0.4	0.01	0.1
F	30	120	4.11	0.344	83.7	29.2	11.9	280	6.4	0.67	4.3	0.23	1.5	0.09	0.6	0.01	0.1	0.01	0
F	24	106	3.62	0.316	87.3	29.3	12.7	131	6.1	0.88	5.4	0.05	0.3	0.07	0.4	0.01	0	0	0
F	21	113	4.12	0.334	81.1	27.4	13.3	318	18.4	0.79	14.5	0.12	2.3	0.07	1.4	0.02	0.3	0	0
M	19	160	5.74	0.453	78.9	27.9	13.2	291	8.2	0.51	4.2	0.41	3.4	0.06	0.5	0.01	0.1	0.01	0
F	24	118	4.22	0.344	81.5	28	13.3	198	7.4	0.65	4.8	0.25	1.8	0.09	0.7	0.01	0.1	0	0
M	31	158	4.95	0.459	92.7	31.9	12.3	267	24.1	0.91	22	0.05	1.1	0.04	0.9	0	0	0	0
F	30	119	3.79	0.353	93.1	31.4	13.3	191	13.3	0.8	10.7	0.13	1.7	0.07	0.9	0	0.1	0	0
F	32	117	3.68	0.336	91.3	31.8	13.6	155	34.9	0.93	32.5	0.03	0.9	0.04	1.4	0	0	0	0.1
M	36	141	5.12	0.401	78.3	27.5	12.6	132	10.4	0.89	9.2	0.06	0.6	0.05	0.5	0	0	0	0
F	44	148	4.89	0.426	87.1	30.3	12.5	234	13.9	0.79	11	0.13	1.9	0.06	0.9	0.01	0.2	0	0
F	54	105	3.55	0.304	85.6	29.6	13.6	323	5.2	0.7	3.6	0.18	0.9	0.08	0.4	0.04	0.2	0.01	0
M	46	124	4.32	0.378	87.5	28.7	13.7	466	5.5	0.52	2.9	0.35	1.9	0.12	0.7	0.01	0.1	0	0
M	56	111	3.1	0.315	101.6	35.8	15.4	104	14.2	0.76	10.8	0.1	1.4	0.13	1.9	0	0	0	0.1
M	62	120	4.28	0.369	86.2	28	13	334	8	0.73	5.8	0.12	1	0.1	0.8	0.04	0.3	0	0
F	53	124	4.2	0.368	87.6	29.5	12.4	248	9.6	0.69	6.6	0.24	2.3	0.07	0.6	0	0	0.01	0
F	65	101	3.31	0.296	89.4	30.5	15.1	854	20.6	0.78	16.1	0.14	2.8	0.06	1.3	0.02	0.3	0	0.1
F	49	134	4.75	0.396	83.4	28.2	13	329	7.4	0.61	4.5	0.31	2.3	0.07	0.5	0	0	0.01	0.1
M	61	152	4.69	0.416	88.7	32.4	12.2	142	4	0.51	2	0.4	1.6	0.09	0.3	0	0	0.01	0
F	18	120	4.7	0.362	77	25.5	12.2	239	9.1	0.71	6.4	0.18	1.7	0.1	0.9	0	0	0	0
M	57	142	4.67	0.424	90.8	30.4	15	186	6.9	0.6	4.1	0.27	1.9	0.09	0.6	0.03	0.2	0.01	0.1
F	53	119	4.7	0.373	79.4	25.3	15.1	148	15.6	0.68	10.6	0.17	2.6	0.13	2	0.02	0.3	0	0.1
F	54	115	3.91	0.38	97.2	29.4	13.2	285	6	0.74	4.5	0.17	1	0.06	0.3	0.03	0.2	0	0
M	56	100	3.6	0.293	81.4	27.8	15.5	226	19.9	0.77	15.3	0.06	1.2	0.15	3	0.01	0.3	0	0
M	57	115	4.13	0.351	85	27.8	15.5	149	8.6	0.71	6.1	0.19	1.6	0.06	0.5	0.04	0.4	0.01	0
M	63	119	4.21	0.352	83.6	28.3	13	246	7.6	0.64	4.8	0.23	1.7	0.13	1	0.01	0.1	0	0
M	51	135	4.63	0.386	83.4	29.2	11.9	216	9.7	0.74	7.1	0.19	1.8	0.08	0.7	0	0	0	0
F	41	140	4.71	0.413	87.7	29.7	12.7	464	7.5	0.55	4.2	0.33	2.4	0.09	0.7	0.02	0.2	0.01	0.1
F	37	109	3.73	0.32	85.8	29.2	12.9	490	6.8	0.68	4.6	0.2	1.4	0.08	0.6	0.03	0.2	0.01	0
F	62	134	4.72	0.394	83.5	28.4	14.3	184	4.8	0.36	1.7	0.52	2.5	0.1	0.5	0.02	0.1	0	0
M	62	156	4.9	0.43	87.8	31.8	12.4	292	7	0.53	3.7	0.31	2.2	0.13	0.9	0.02	0.1	0.01	0.1
F	29	127	4.75	0.363	76.4	26.7	14.4	254	8.3	0.64	5.3	0.28	2.3	0.07	0.6	0.01	0.1	0	0
M	40	139	5.34	0.424	79.4	26	12.2	251	7.3	0.65	4.7	0.21	1.6	0.13	0.9	0.01	0	0.01	0
M	41	189	6.38	0.496	77.7	29.6	12.5	272	16.3	0.74	12	0.15	2.4	0.12	1.9	0	0	0	0
F	52	136	4.46	0.398	89.2	30.5	12.4	265	5.7	0.49	2.8	0.36	2	0.11	0.6	0.04	0.3	0.01	0
F	34	108	4.04	0.326	80.7	26.7	16.7	188	20.5	0.9	18.4	0.05	1.1	0.05	0.9	0	0	0	0
F	36	113	3.51	0.32	91.2	32.2	12.6	213	12	0.75	9	0.17	2	0.07	0.8	0.01	0.1	0	0
F	33	115	3.43	0.322	93.9	33.5	12	181	21.4	0.88	18.8	0.07	1.5	0.05	1	0	0	0	0
F	32	104	3.23	0.303	93.8	32.2	13.7	147	12.4	0.85	10.6	0.1	1.3	0.04	0.5	0	0	0	0
F	49	128	4.32	0.365	84.5	29.6	13.8	220	5.2	0.71	3.7	0.24	1.2	0.05	0.2	0.01	0	0	0
F	35	103	4.22	0.307	72.7	24.4	15.8	260	17.2	0.88	15.2	0.06	1	0.06	1	0	0	0	0
F	38	103	3.7	0.304	82.2	27.8	12.1	262	14.6	0.83	12.1	0.08	1.2	0.08	1.1	0.01	0.1	0.01	0.1
F	28	131	4.5	0.379	84.2	29.1	13.2	232	9.6	0.9	8.6	0.08	0.8	0.02	0.2	0	0	0	0
F	56	127	4.35	0.363	83.4	29.2	12.3	155	8.3	0.74	6.2	0.16	1.4	0.09	0.7	0	0	0	0
M	34	141	5.02	0.423	84.3	28.1	12.7	540	10.7	0.68	7.3	0.19	2	0.07	0.7	0.05	0.6	0.01	0.1
F	62	129	4.61	0.39	84.6	28	14.7	194	7.9	0.72	5.7	0.21	1.6	0.07	0.6	0.01	0	0	0
F	24	126	4.02	0.349	86.8	31.3	12.6	351	11.2	0.64	7.1	0.21	2.3	0.07	0.8	0.09	1	0	0
F	65	107	3.32	0.314	94.6	32.2	15	314	4.3	0.55	2.4	0.26	1.1	0.15	0.6	0.04	0.2	0.01	0
F	37	111	3.98	0.316	79.4	27.9	14.6	192	24.1	0.91	21.9	0.04	0.9	0.05	1.3	0	0	0	0
M	40	155	5.04	0.423	83.9	30.8	12.8	282	10.7	0.76	8.1	0.11	1.2	0.13	1.3	0	0	0	0
M	39	141	5.04	0.428	84.9	28	13.2	254	8.4	0.65	5.4	0.27	2.3	0.06	0.5	0.01	0.1	0.01	0.1
M	39	171	5.72	0.466	81.5	29.9	11.9	268	10.4	0.54	5.6	0.34	3.5	0.09	0.9	0.03	0.3	0	0
F	26	121	4.43	0.359	81	27.3	14.1	278	9.1	0.71	6.4	0.21	1.9	0.05	0.5	0.03	0.2	0	0
F	27	133	4.18	0.383	91.6	31.8	12.3	154	11.8	0.66	7.8	0.26	3	0.07	0.8	0.01	0.2	0	0
F	32	104	3.79	0.306	80.7	27.4	13.1	288	3.9	0.47	1.8	0.4	1.5	0.1	0.4	0.03	0.1	0.01	0
M	34	132	4.57	0.358	78.3	28.9	15.3	304	9.9	0.7	6.9	0.16	1.6	0.14	1.3	0.01	0	0	0
M	44	195	6.02	0.504	83.7	32.4	12.9	156	23.4	0.93	21.8	0.04	0.8	0.03	0.8	0	0	0	0
F	27	124	4.07	0.348	85.5	30.5	12.6	277	4.5	0.51	2.3	0.4	1.8	0.07	0.3	0.02	0.1	0	0
F	43	117	4.35	0.343	78.9	26.9	15.8	317	8.5	0.54	4.6	0.36	3	0.08	0.7	0.02	0.2	0	0
F	36	103	3.77	0.306	81.2	27.3	13	185	8.5	0.69	5.8	0.23	2	0.07	0.6	0.01	0.1	0	0
F	47	134	4.31	0.391	90.7	31.1	12.3	281	7.7	0.54	4.1	0.35	2.7	0.1	0.8	0.01	0.1	0	0
F	51	104	4.05	0.339	83.7	25.7	16.5	256	5.7	0.62	3.5	0.24	1.4	0.12	0.7	0.01	0.1	0.01	0
F	47	115	4.46	0.341	76.5	25.8	16.2	476	12.2	0.84	10.2	0.08	1	0.07	0.8	0.02	0.2	0	0
F	33	104	4.46	0.331	74.2	23.3	17	295	10	0.71	7.1	0.24	2.4	0.04	0.4	0.01	0.1	0	0
F	52	167	5.54	0.454	81.9	30.1	11.8	339	11.8	0.57	6.8	0.34	4	0.07	0.8	0.02	0.2	0	0
F	61	136	4.85	0.393	81	28	12.1	281	6.6	0.61	4	0.29	1.9	0.08	0.5	0.02	0.1	0.01	0.1
F	37	115	3.4	0.31	91.2	33.8	13.1	217	9.9	0.76	7.5	0.16	1.6	0.08	0.8	0	0	0	0
F	53	132	4.8	0.388	80.8	27.5	13.3	270	13.5	0.74	10	0.17	2.3	0.08	1.1	0	0.1	0	0
M	57	129	4.13	0.376	91	31.2	12.1	247	6.2	0.63	3.9	0.28	1.7	0.07	0.5	0.01	0.1	0.01	0
F	53	104	3.98	0.314	78.9	26.1	12.5	440	8.8	0.55	4.8	0.36	3.2	0.07	0.6	0.02	0.2	0.01	0
F	24	140	4.71	0.403	85.6	29.7	12.6	298	7.6	0.51	3.8	0.4	3	0.07	0.5	0.03	0.2	0.01	0
F	30	103	3.35	0.304	90.7	30.7	13.9	181	20	0.91	18.2	0.04	0.7	0.05	1	0	0	0	0
F	55	125	4.13	0.358	86.7	30.3	12.7	212	5.1	0.55	2.8	0.33	1.7	0.08	0.4	0.04	0.2	0	0
F	28	123	5.6	0.367	65.5	22	14.5	193	9.3	0.93	8.6	0.03	0.2	0.05	0.5	0	0	0	0
F	39	135	4.93	0.395	80.1	27.4	14.7	320	5.4	0.59	3.2	0.27	1.5	0.06	0.3	0.08	0.4	0	0
F	33	139	4.48	0.411	91.7	31	12.4	189	7.3	0.84	6.1	0.1	0.7	0.06	0.4	0	0	0	0
M	47	141	4.61	0.394	85.5	30.6	12.2	247	8.7	0.52	4.5	0.37	3.2	0.08	0.7	0.03	0.2	0.01	0
F	38	126	4.53	0.382	84.3	27.8	14.2	218	5.9	0.6	3.6	0.31	1.8	0.08	0.4	0.01	0	0	0
F	51	134	4.37	0.382	87.4	30.7	14	275	11.4	0.73	8.3	0.22	2.5	0.04	0.5	0.01	0.1	0	0
F	16	143	5.21	0.421	80.8	27.4	15.7	211	4.8	0.67	3.2	0.22	1.1	0.1	0.5	0.01	0	0	0
F	21	104	4.38	0.33	75.3	23.7	14.6	503	19.1	0.79	15	0.15	2.8	0.06	1.1	0	0.1	0	0
F	28	139	4.55	0.415	91.2	30.5	11.9	230	8.8	0.72	6.3	0.17	1.5	0.1	0.9	0.02	0.1	0	0
F	19	120	4.65	0.365	78.5	25.8	13.1	244	6.7	0.66	4.4	0.27	1.8	0.07	0.5	0	0	0	0
M	61	136	5.4	0.415	76.9	25.2	12.3	152	5.9	0.6	3.5	0.27	1.6	0.12	0.7	0.01	0.1	0	0
F	31	125	4.29	0.366	85.3	29.1	12.9	242	8.5	0.62	5.3	0.3	2.6	0.05	0.5	0.02	0.1	0.01	0.1
F	24	118	3.86	0.343	88.9	30.6	12.6	290	5.3	0.53	2.8	0.29	1.5	0.15	0.8	0.03	0.2	0	0
M	44	101	4.63	0.329	71.1	21.8	25.3	232	4.4	0.6	2.7	0.21	0.9	0.11	0.5	0.07	0.3	0.01	0
M	22	143	4.95	0.418	84.4	28.9	13.3	355	10.9	0.51	5.5	0.4	4.3	0.07	0.8	0.02	0.2	0.01	0.1
M	42	131	3.92	0.37	94.4	33.4	13.3	106	5.7	0.59	3.3	0.23	1.3	0.17	1	0.01	0.1	0.01	0
F	50	134	4.83	0.41	84.9	27.7	13.4	280	11.9	0.89	10.5	0.07	0.8	0.04	0.5	0	0	0.01	0.1
M	41	125	4.27	0.367	85.9	29.3	12.5	252	7.5	0.65	4.9	0.13	1	0.11	0.8	0.1	0.8	0	0
F	47	132	4.79	0.405	84.6	27.6	13.3	382	9.1	0.7	6.4	0.2	1.8	0.07	0.6	0.02	0.2	0.01	0.1
F	38	119	4.06	0.344	84.7	29.3	13.3	177	13.9	0.81	11.3	0.13	1.8	0.06	0.8	0	0	0	0
F	32	131	4.78	0.375	78.5	27.4	13.3	241	9.3	0.64	6	0.3	2.7	0.06	0.5	0.01	0.1	0	0
F	32	126	4.85	0.374	77.1	26	13.2	237	8.9	0.63	5.6	0.3	2.7	0.06	0.6	0.01	0.1	0	0
F	27	103	3.27	0.298	91.1	31.5	13.1	276	11.9	0.68	8.1	0.2	2.4	0.1	1.2	0.01	0.1	0	0
F	54	137	5.24	0.418	79.8	26.1	13.4	192	5.8	0.57	3.3	0.24	1.4	0.16	1	0.03	0.2	0.01	0
M	60	144	4.32	0.412	95.4	33.3	13.2	186	5.8	0.55	3.2	0.29	1.7	0.1	0.6	0.05	0.3	0.01	0.1
F	47	115	4.51	0.357	79.2	25.5	14.8	159	4.2	0.71	3	0.21	0.9	0.08	0.3	0	0	0	0
M	57	154	5.3	0.441	83.2	29.1	12.3	177	3.5	0.37	1.3	0.41	1.4	0.18	0.6	0.03	0.1	0.01	0
F	47	129	4.28	0.402	93.9	30.1	13.2	299	5.5	0.5	2.8	0.29	1.6	0.13	0.7	0.07	0.4	0.01	0
F	26	115	4.5	0.357	79.3	25.6	14.4	239	9.2	0.68	6.2	0.25	2.3	0.05	0.5	0.02	0.1	0	0
F	30	103	4.18	0.323	77.3	24.6	16.4	102	4.4	0.45	2	0.49	2.2	0.04	0.2	0.02	0.1	0.01	0
M	24	163	5.75	0.487	84.7	28.3	12.2	273	4.8	0.5	2.4	0.32	1.6	0.11	0.5	0.06	0.3	0.01	0
F	58	132	4.85	0.409	84.3	27.2	15.2	494	15.4	0.69	10.6	0.26	4.1	0.04	0.6	0.01	0.1	0.01	0.1
F	32	133	4.96	0.409	82.5	26.8	13.1	294	8.8	0.6	5.3	0.32	2.8	0.07	0.6	0.01	0.1	0.01	0
F	37	109	3.75	0.311	82.9	29.1	13	409	17.3	0.69	11.9	0.23	3.9	0.07	1.1	0.02	0.3	0	0.1
M	36	131	4.47	0.382	85.5	29.3	13.7	281	17.2	0.69	11.8	0.17	2.9	0.14	2.4	0	0.1	0	0.1
F	39	133	4.56	0.393	86.2	29.2	12.7	274	5.5	0.52	2.8	0.37	2.1	0.09	0.5	0.02	0.1	0.01	0
F	29	121	3.86	0.341	88.3	31.3	12.4	315	16.5	0.73	12.1	0.18	2.9	0.09	1.4	0	0	0	0.1
F	40	110	4.55	0.352	77.4	24.2	17.6	397	11	0.69	7.6	0.24	2.7	0.05	0.5	0.02	0.2	0.01	0.1
F	27	127	3.93	0.356	90.6	32.3	11.5	327	9.7	0.56	5.5	0.35	3.4	0.08	0.7	0.01	0.1	0.01	0.1
F	31	116	4.56	0.349	76.5	25.4	14.7	252	11.1	0.71	7.9	0.18	2	0.09	1	0.01	0.1	0.01	0.1
F	23	130	5.82	0.407	69.9	22.3	17.7	421	11.4	0.51	5.8	0.38	4.3	0.07	0.8	0.04	0.5	0.01	0.1
M	32	150	4.96	0.438	88.3	30.2	12.8	223	6.7	0.6	4	0.33	2.2	0.06	0.4	0.01	0.1	0	0
M	36	127	4.45	0.37	83.1	28.5	14	291	16.5	0.68	11.2	0.17	2.7	0.15	2.4	0	0.1	0	0
F	20	127	4.29	0.382	89	29.6	13.5	220	13.1	0.72	9.5	0.19	2.5	0.07	0.9	0.01	0.1	0.01	0.1
F	56	113	3.53	0.302	85.6	32	12.8	136	5	0.64	3.2	0.2	1	0.14	0.7	0.02	0.1	0	0
M	38	154	4.69	0.422	90	32.8	11.8	182	10.8	0.87	9.4	0.09	1	0.04	0.4	0	0	0	0
F	30	146	5.33	0.435	81.6	27.4	12.6	241	7.8	0.69	5.3	0.19	1.5	0.09	0.7	0.03	0.2	0.01	0
M	40	138	4.64	0.395	85.1	29.7	13.3	275	8	0.83	6.6	0.1	0.8	0.07	0.5	0	0	0	0
F	30	119	4.65	0.355	76.3	25.6	13	263	10.2	0.65	6.6	0.26	2.7	0.08	0.8	0.01	0.1	0	0
M	38	163	5.18	0.465	89.8	31.5	13.3	302	10.9	0.62	6.8	0.29	3.2	0.06	0.7	0.02	0.2	0.01	0.1
M	49	131	4.47	0.401	89.7	29.3	17.7	206	10.4	0.7	7.3	0.21	2.2	0.07	0.7	0.01	0.1	0.01	0.1
F	26	117	4.27	0.347	81.3	27.4	14.2	243	13.8	0.76	10.5	0.12	1.7	0.1	1.4	0.01	0.1	0	0
M	52	137	4.48	0.409	91.3	30.6	14.9	413	8.8	0.56	4.9	0.3	2.6	0.09	0.8	0.06	0.5	0.01	0
F	34	144	5.29	0.42	79.4	27.2	14	279	16.2	0.73	11.8	0.2	3.2	0.06	1	0.01	0.2	0	0.1
F	32	116	3.27	0.33	100.9	35.5	12.9	89	3.8	0.47	1.8	0.39	1.5	0.1	0.4	0.03	0.1	0.01	0
M	37	126	4.47	0.377	84.3	28.2	13	296	8.8	0.62	5.4	0.25	2.2	0.07	0.6	0.06	0.5	0.01	0.1
F	32	108	3.38	0.308	91.1	32	13.9	166	18.8	0.84	15.7	0.11	2.1	0.04	0.8	0.01	0.1	0	0.1
M	39	122	4.15	0.366	88.2	29.4	13.2	396	11.5	0.75	8.7	0.16	1.9	0.07	0.8	0.01	0.1	0.01	0.1
F	25	105	3.27	0.307	93.9	32.1	13.1	113	12.6	0.77	9.7	0.15	1.9	0.06	0.8	0.02	0.2	0	0
M	56	159	5.15	0.439	85.2	30.9	13.1	200	6	0.52	3.1	0.27	1.6	0.12	0.7	0.08	0.5	0.01	0
F	31	129	4.57	0.372	81.4	28.2	13.2	200	12.4	0.8	9.9	0.13	1.6	0.06	0.8	0.01	0.1	0	0
F	54	107	3.49	0.308	88.3	30.7	13.8	350	6.9	0.71	4.9	0.19	1.3	0.06	0.4	0.04	0.3	0	0
M	61	135	3.85	0.38	98.7	35.1	11.7	53	4.2	0.61	2.5	0.29	1.2	0.09	0.4	0.01	0	0.01	0
M	51	111	3.79	0.342	90.2	29.3	16.4	164	4.8	0.36	1.7	0.43	2.1	0.18	0.8	0.03	0.1	0.01	0.1
M	51	136	5.16	0.406	78.7	26.4	12.8	189	5.4	0.51	2.8	0.33	1.8	0.07	0.4	0.08	0.4	0.01	0
M	62	125	4.35	0.384	88.3	28.7	12.9	324	8.1	0.75	6.1	0.11	0.9	0.1	0.8	0.04	0.3	0	0
M	61	123	4.19	0.372	88.8	29.4	12.5	265	11.9	0.74	8.7	0.12	1.5	0.12	1.4	0.02	0.3	0	0
M	32	108	3.65	0.324	88.8	29.6	14	167	9.6	0.63	6	0.22	2.1	0.14	1.4	0	0	0	0
M	31	123	3.85	0.355	92.2	31.9	12.3	189	16.2	0.83	13.5	0.08	1.4	0.08	1.3	0	0	0	0
M	56	122	3.91	0.369	94.4	31.2	12.7	156	4.2	0.33	1.4	0.41	1.7	0.12	0.5	0.13	0.6	0.01	0.1
F	58	122	4.41	0.365	82.8	27.7	13.7	281	4.5	0.62	2.8	0.22	1	0.11	0.5	0.04	0.2	0	0
M	50	140	5.46	0.428	78.4	25.6	13.8	393	10	0.48	4.8	0.41	4.1	0.09	0.9	0.01	0.1	0.01	0.1
F	64	106	3.57	0.323	90.5	29.7	23.7	278	5.8	0.89	5.2	0.06	0.4	0.04	0.2	0	0	0.01	0
M	44	132	4.59	0.399	86.9	28.8	13.6	235	9.7	0.62	6	0.28	2.7	0.07	0.6	0.03	0.3	0	0
F	42	114	4.02	0.321	79.9	28.4	12.8	181	5.2	0.4	2.1	0.47	2.4	0.1	0.5	0.02	0.1	0	0
F	22	119	4.02	0.351	87.3	29.6	13.3	212	5.8	0.38	2.2	0.54	3.1	0.06	0.3	0.02	0.1	0.01	0
F	37	125	4.22	0.38	90	29.6	12.8	719	7.7	0.66	5.1	0.23	1.8	0.07	0.5	0.03	0.2	0.01	0.1
F	62	135	4.79	0.403	84.1	28.2	14.3	221	5.2	0.43	2.2	0.46	2.4	0.09	0.5	0.02	0.1	0.01	0
M	41	110	3.92	0.315	80.4	28.1	13.9	266	6.5	0.73	4.7	0.15	1	0.11	0.7	0.01	0.1	0	0
F	36	102	3.99	0.307	76.9	25.6	13.1	186	10.6	0.71	7.5	0.2	2.2	0.07	0.8	0.01	0.1	0	0
F	32	119	3.93	0.349	88.8	30.3	13.4	134	9.6	0.76	7.3	0.13	1.3	0.09	0.8	0.01	0.1	0	0
F	33	130	4.33	0.387	89.4	30	12	225	5.1	0.64	3.3	0.28	1.4	0.07	0.4	0.01	0	0	0
F	47	101	4.44	0.314	70.7	22.7	17	533	6.4	0.69	4.4	0.2	1.2	0.08	0.5	0.02	0.2	0.01	0
M	29	152	5.38	0.448	83.3	28.3	13.4	244	8.2	0.68	5.6	0.23	1.9	0.07	0.6	0.02	0.1	0	0
F	36	131	4.08	0.383	93.9	32.1	13	278	10.3	0.67	6.9	0.21	2.2	0.09	0.9	0.01	0.1	0.01	0.1
M	57	107	3.77	0.324	85.9	28.4	13.2	650	7.5	0.66	5	0.21	1.6	0.07	0.6	0.05	0.3	0.01	0.1
F	39	118	4.18	0.356	85.2	28.2	14.3	215	8.3	0.69	5.7	0.25	2.1	0.05	0.4	0	0	0	0
[truncated: 12,584 more rows]
