# Supplementary material for: The monocyte-to-lymphocyte ratio: Sex-specific differences in the tuberculosis disease spectrum, diagnostic indices and defining normal ranges
Source: PLoS One. 2021 Aug 30;16(8):e0247745. doi: 10.1371/journal.pone.0247745 (PMC8405018; doi:10.1371/journal.pone.0247745)
Supplement: S4 File — (XLSX) [file pone.0247745.s007.xlsx]

## Sheet: TB
Code	Age	Sex	UK Born?	PMH	IGRA	BCG?	HIV status	DM	EtOH	Site of disease	Resistance	Monocytes	Lymphocytes	M/L ratio	Alb	Glob	Alb/Glob ratio	CRP
3 year cohort
TB1	>65	f	0	0	Pos	No	Neg	1	0	PTB	N	0.6	1	0.6	26	53	0.490566	154
TB2	36 to 45	m	0	0	Pos	nk	Neg	0	0	EPTB	N	0.8	2.2	0.363636	40	31	1.29032	*
TB3	>65	M	0	0	Neg	Yes	Neg	0	1	PTB	N	0.5	1	0.5	23	30	0.766667	86
TB4	56 to 65	M	0	0	Pos	Yes	Neg	1	0	EPTB	*	0.7	2.1	0.333333	31	34	0.911765	*
TB5	16 to 25	M	1	0	Pos	No	Neg	0	0	PTB	N	0.5	1.3	0.384615	42	37	1.13514	31
TB6	26 to 35	m	1	0	Pos	Yes	Neg	0	0	PTB	H	1.1	1.3	0.846154	26	47	0.553191	78
TB7	36 to 45	f	0	0	Pos	Yes	Neg	0	0	EPTB	*	0.8	2.1	0.380952	39	33	1.18182	6
TB8	56 to 65	F	0	0	*	Yes	Neg	0	0	PTB	N	0.7	0.9	0.777778	31	38	0.815789	100
TB9	46 to 55	F	0	0	Neg	Yes	Neg	0	0	EPTB	*	0.8	2	0.4	41	32	1.28125	10
TB10	46 to 55	m	0	0	Neg	Yes	Neg	1	0	EPTB	*	0.6	2.3	0.26087	38	35	1.08571	<5
TB11	56 to 65	F	0	0	Pos	Yes	Neg	0	0	EPTB	*	0.8	2.5	0.32	39	43	0.906977	15
TB12	36 to 45	F	0	0	Pos	No	Neg	1	0	EPTB	*	0.4	1.5	0.266667	40	32	1.25	*
TB13	36 to 45	F	0	0	Neg	Yes	Neg	0	0	PTB	*	0.2	2	0.1	42	30	1.4	*
TB14	36 to 45	M	1	0	Pos	Yes	Neg	0	1	EPTB	*	0.8	3.1	0.258065	39	31	1.25806	*
TB15	36 to 45	M	0	0	Pos	Yes	Neg	0	1	PTB	*	0.5	2.8	0.178571	43	30	1.43333	<5
TB16	26 to 35	M	0	0	*	Yes	Neg	0	0	EPTB	RHE	0.8	1.5	0.533333	34	44	0.772727	110
TB17	46 to 55	M	0	0	Neg	Yes	Neg	1	1	PTB	*	0.6	3	0.2	34	46	0.73913	92
TB18	36 to 45	M	0	0	*	Yes	Neg	0	0	EPTB	R	0.7	0.6	1.16667	*	*	*	*
TB19	36 to 45	M	0	0	Pos	Yes	Neg	0	0	EPTB	N	0.5	1.5	0.333333	40	35	1.14286	6
TB20	36 to 45	F	0	0	Neg	Yes	Neg	0	0	EPTB	N	0.8	1	0.8	35	41	0.853659	39
TB21	>65	M	0	0	Pos	No	Neg	0	0	EPTB	*	0.7	2.6	0.269231	42	32	1.3125	<5
TB22	46 to 55	F	0	0	Pos	Yes	Neg	0	0	EPTB	*	0.8	2.8	0.285714	32	53	0.603774	114
TB23	56 to 65	M	0	0	Pos	Yes	Neg	1	0	EPTB	*	0.6	1.1	0.545455	40	31	1.29032	*
TB24	36 to 45	M	0	0	*	Yes	Neg	0	1	PTB	N	0.8	1	0.8	21	57	0.368421	187
TB25	26 to 35	M	0	0	*	No	Neg	0	0	PTB	N	0.3	1.7	0.176471	35	45	0.777778	28
TB26	26 to 35	M	0	0	Pos	No	Neg	0	0	EPTB	*	0.4	0.8	0.5	34	36	0.944444	<5
TB27	46 to 55	M	0	0	*	nk	Neg	0	0	EPTB	*	0.5	2.2	0.227273	40	34	1.17647	<5
TB28	>65	M	0	1	*	No	Neg	1	0	PTB	H	0.9	1.5	0.6	21	50	0.42	191
TB29	46 to 55	M	1	0	*	No	Neg	0	0	PTB	N	0.8	1.9	0.421053	38	32	1.1875	<5
TB30	56 to 65	M	0	0	*	Yes	Neg	0	0	EPTB	N	0.8	2.2	0.363636	42	35	1.2	6
TB31	36 to 45	M	0	0	*	Yes	Neg	0	1	Both	N	0.5	0.6	0.833333	28	49	0.571429	89
TB32	36 to 45	F	0	0	Pos	Yes	Neg	0	0	EPTB	*	0.6	0.6	1	20	43	0.465116	135
TB33	56 to 65	f	1	0	*	No	Neg	0	0	EPTB	N	0.6	0.7	0.857143	27	36	0.75	90
TB34	56 to 65	M	0	0	Ind.	Yes	Neg	0	1	PTB	*	0.1	0.3	0.333333	30	37	0.810811	54
TB35	56 to 65	M	0	0	Pos	Yes	Neg	0	0	EPTB	*	0.7	2.1	0.333333	36	38	0.947368	6
TB36	36 to 45	M	0	0	Pos	Yes	Neg	0	0	EPTB	*	0.5	3.2	0.15625	45	38	1.18421	9
TB37	26 to 35	F	0	0	*	Yes	Neg	0	0	EPTB	N	0.5	1.6	0.3125	36	42	0.857143	<5
TB38	16 to 25	M	0	0	Pos	No	Neg	0	0	PTB	N	0.4	1.8	0.222222	42	40	1.05	<5
TB39	36 to 45	M	0	0	Pos	Yes	Neg	0	0	EPTB	*	0.5	1.3	0.384615	41	32	1.28125	*
TB40	16 to 25	M	0	0	*	Yes	Neg	0	0	EPTB	Z	0.6	1.6	0.375	42	31	1.35484	<5
TB41	16 to 25	M	0	0	Pos	Yes	Neg	0	0	EPTB	*	1.1	1.2	0.916667	24	48	0.5	135
TB42	46 to 55	M	0	0	Pos	Yes	Neg	0	1	PTB	N	0.8	2	0.4	37	32	1.15625	<5
TB43	26 to 35	M	1	0	*	Yes	Neg	0	0	EPTB	*	0.4	1.1	0.363636	32	43	0.744186	90
TB44	16 to 25	M	1	0	*	Yes	Neg	0	0	PTB	N	1.1	2	0.55	33	50	0.66	54
TB45	46 to 55	M	1	0	Pos	Yes	Neg	1	0	EPTB	N	0.8	2.1	0.380952	40	38	1.05263	52
TB46	26 to 35	F	1	0	*	Yes	Neg	0	1	PTB	N	0.4	0.9	0.444444	13	55	0.236364	138
TB47	46 to 55	M	1	0	*	Yes	Neg	0	1	PTB	H	1.2	2.4	0.5	29	40	0.725	60
TB48	46 to 55	M	0	0	Pos	Yes	Neg	1	0	Both	*	0.6	2.5	0.24	43	35	1.22857	<5
TB49	26 to 35	M	1	0	Pos	nk	Neg	0	0	EPTB	N	0.7	1.3	0.538462	*	*	*	19
TB50	16 to 25	M	1	0	Pos	Yes	Neg	0	0	EPTB	*	0.7	1.9	0.368421	42	42	1	6
TB51	36 to 45	M	0	0	Pos	Yes	Neg	0	0	EPTB	*	0.4	2	0.2	42	*	*	*
TB52	36 to 45	F	0	0	*	nk	Neg	0	0	EPTB	N	0.4	2	0.2	38	42	0.904762	<5
TB53	46 to 55	M	0	0	*	Yes	nk	1	0	PTB	N	1.1	1.2	0.916667	40	35	1.14286	49
TB54	46 to 55	M	0	0	Pos	Yes	Neg	0	0	EPTB	N	0.8	1.6	0.5	41	34	*	nd
TB55	36 to 45	M	1	0	Pos	Yes	Neg	0	0	EPTB	*	1	2.6	0.384615	37	37	1	5
TB56	16 to 25	F	1	0	Pos	Yes	Neg	0	0	EPTB	N	0.5	2.2	0.227273	43	33	1.30303	<5
TB57	26 to 35	M	0	0	*	Yes	Neg	0	0	PTB	N	0.8	0.9	0.888889	26	45	0.577778	117
TB58	46 to 55	M	0	0	Pos	Yes	Neg	0	0	EPTB	*	0.7	1.1	0.636364	*	*	*	*
TB59	46 to 55	F	0	0	Pos	Yes	Neg	0	0	PTB	*	0.6	3.5	0.171429	38	30	1.26667	7
TB60	56 to 65	M	0	0	Pos	Yes	Neg	0	0	EPTB	N	0.7	1.1	0.636364	29	45	0.644444	61
TB61	>65	M	0	0	*	nk	Neg	0	0	PTB	N	1.1	0.7	1.57143	24	36	0.666667	108
TB62	36 to 45	M	0	0	Neg	Yes	Neg	0	1	EPTB	N	0.8	0.9	0.888889	35	47	0.744681	*
TB63	>65	F	0	0	Pos	Yes	Neg	0	0	PTB	*	0.8	3.4	0.235294	41	46	0.891304	12
TB64	36 to 45	F	0	0	Pos	No	Neg	0	0	EPTB	*	0.4	2.6	0.153846	38	30	1.26667	<5
TB65	26 to 35	M	0	0	Pos	Yes	Neg	0	0	EPTB	*	0.7	1.3	0.538462	38	30	1.26667	7
TB66	36 to 45	M	0	0	Pos	Yes	Neg	0	0	EPTB	N	0.6	2.7	0.222222	40	36	1.11111	*
TB67	16 to 25	M	0	0	*	No	Neg	0	0	PTB	N	0.6	0.9	0.666667	25	50	0.5	138
TB68	36 to 45	F	0	0	Pos	Yes	Neg	0	0	EPTB	*	0.4	1.2	0.333333	40	33	1.21212	*
TB69	26 to 35	F	0	0	Pos	No	Neg	0	0	EPTB	*	0.4	1.7	0.235294	39	35	1.11429	<5
TB70	26 to 35	M	0	1	*	No	Neg	0	0	PTB	N	1.1	2.5	0.44	35	45	0.777778	40
TB71	36 to 45	F	0	0	Pos	Yes	Neg	0	0	EPTB	N	0.4	1.5	0.266667	39	34	1.14706	5
TB72	26 to 35	M	0	0	*	No	Neg	0	0	PTB	N	1	1.6	0.625	*	*	*	39
TB73	26 to 35	M	1	0	Pos	Yes	Neg	0	0	PTB	N	0.9	1.5	0.6	39	44	0.886364	26
TB74	46 to 55	M	1	0	Neg	Yes	Neg	0	0	PTB	*	0.6	1.4	0.428571	31	42	0.738095	58
TB75	56 to 65	M	0	0	Pos	Yes	Neg	0	0	EPTB	*	0.4	3.6	0.111111	44	33	1.33333	<5
TB76	56 to 65	M	0	0	*	Yes	Pos	1	0	EPTB	*	0.4	3.4	0.117647	29	79	0.367089	<5
TB77	36 to 45	M	1	0	*	Yes	Neg	0	0	PTB	N	0.4	0.5	0.8	18	48	0.375	187
TB78	26 to 35	F	0	0	Pos	No	Neg	0	0	EPTB	*	1.5	1.9	0.789474	34	40	0.85	66
TB79	16 to 25	F	0	0	*	No	nk	0	0	EPTB	N	1.2	2.2	0.545455	33	46	0.717391	20
TB80	46 to 55	M	1	0	Neg	Yes	Neg	0	0	EPTB	N	0.4	2.4	0.166667	43	46	0.934783	<5
TB81	56 to 65	F	0	0	Pos	Yes	Neg	0	0	EPTB	*	1.1	1.2	0.916667	33	41	0.804878	142
TB82	56 to 65	M	0	0	Pos	Yes	nk	0	0	Both	N	0.7	2.5	0.28	37	39	0.948718	<5
TB83	46 to 55	M	1	0	Pos	Yes	Neg	0	1	Both	N	1.1	1.3	0.846154	25	53	0.471698	126
TB84	16 to 25	F	1	0	Pos	Yes	Neg	0	0	EPTB	*	0.5	1.5	0.333333	41	38	1.07895	<5
TB85	46 to 55	F	0	1	*	Yes	Neg	0	0	PTB	N	0.8	1.7	0.470588	32	52	0.615385	25
TB86	36 to 45	M	0	0	Pos	Yes	Neg	0	0	EPTB	*	0.4	1.1	0.363636	43	32	1.34375	<5
TB87	46 to 55	M	1	0	Neg	No	Neg	0	0	PTB	N	0.9	1.4	0.642857	*	*	*	22
TB88	36 to 45	M	0	0	Pos	Yes	Pos	0	0	PTB	no DST	0.5	1.8	0.277778	40	36	1.11111	5
TB89	36 to 45	M	0	0	Neg	Yes	Neg	0	0	EPTB	N	0.8	1.5	0.533333	28	47	0.595745	38
TB90	26 to 35	F	0	0	Pos	No	Neg	0	0	EPTB	*	1	2	0.5	40	40	1	9
TB91	26 to 35	F	0	0	Pos	Yes	Neg	0	0	EPTB	N	0.5	1.7	0.294118	38	34	1.11765	7
TB92	26 to 35	M	0	0	Pos	No	Neg	0	0	EPTB	*	0.9	3.2	0.28125	39	37	1.05405	54
TB93	26 to 35	M	1	0	*	Yes	Neg	0	0	EPTB	N	0.5	1.9	0.263158	38	36	1.05556	*
TB94	26 to 35	M	0	0	Pos	Yes	Neg	0	0	EPTB	*	0.7	1.7	0.411765	42	40	1.05	16
TB95	26 to 35	M	0	0	Pos	No	nk	0	0	EPTB	N	0.5	1.3	0.384615	*	*	*	*
TB96	36 to 45	F	0	0	Pos	Yes	Neg	0	0	EPTB	N	0.7	2.4	0.291667	37	44	0.840909	*
TB97	26 to 35	M	0	1	*	No	Neg	0	1	Both	H	0.5	1.9	0.263158	40	36	1.11111	*
TB98	56 to 65	m	0	0	*	No	Neg	1	0	PTB	N	0.6	1.6	0.375	16	53	0.301887	187
TB99	36 to 45	F	0	0	*	Yes	Pos	0	0	EPTB	*	0.2	0.2	1	16	53	0.301887	142
TB100	36 to 45	M	0	0	Pos	No	Neg	0	0	EPTB	*	0.7	2.1	0.333333	37	37	1	15
TB101	26 to 35	M	0	0	*	Yes	Neg	0	0	EPTB	N	0.5	1.9	0.263158	40	36	1.11111	<5
TB102	46 to 55	M	1	0	Pos	Yes	Neg	0	0	PTB	H	0.8	2.5	0.32	40	31	1.29032	5
TB103	16 to 25	M	1	0	Pos	Yes	Neg	0	0	PTB	N	1	2.1	0.47619	32	46	0.695652	97
TB104	36 to 45	F	0	0	Pos	No	Pos	0	0	PTB	N	0.4	0.7	0.571429	32	51	0.627451	36
TB105	26 to 35	M	1	0	*	Yes	Neg	0	0	PTB	*	0.5	0.5	1	45	33	1.36364	13
TB106	>65	F	0	0	*	No	Neg	0	0	PTB	N	0.6	1.4	0.428571	31	53	0.584906	54
TB107	56 to 65	M	0	1	Pos	Yes	Neg	1	0	PTB	N	0.7	2.3	0.304348	40	39	1.02564	10
TB108	46 to 55	M	0	0	*	Yes	Neg	0	1	PTB	N	1.1	1.7	0.647059	33	40	0.825	102
TB109	16 to 25	m	0	0	pos	Yes	N	0	0	EPTB	N	0.8	1.8	0.444444	38	43	0.883721	26
TB110	36 to 45	M	0	0	Pos	Yes	Neg	0	0	EPTB	*	0.4	2.9	0.137931	40	35	1.14286	<5
TB111	56 to 65	M	0	0	*	Yes	Neg	0	0	EPTB	N	1.1	1.4	0.785714	27	43	0.627907	112
TB112	46 to 55	M	0	0	*	Yes	Neg	0	0	PTB	N	1.1	1.3	0.846154	25	42	0.595238	69
TB113	26 to 35	M	0	0	Pos	Yes	nk	0	0	EPTB	N	0.5	0.6	0.833333	39	32	1.21875	7
TB114	46 to 55	M	0	0	Pos	Yes	Neg	0	1	EPTB	*	0.7	2.1	0.333333	22	40	0.55	136
TB115	46 to 55	F	0	0	Pos	Yes	Neg	0	0	EPTB	*	0.4	1.3	0.307692	41	30	1.36667	<5
TB116	26 to 35	M	0	0	*	Yes	nk	0	0	EPTB	H	0.5	2.2	0.227273	42	31	1.35484	<5
TB117	26 to 35	F	0	1	*	No	Neg	0	0	EPTB	N	0.4	2	0.2	39	50	0.78	16
TB118	26 to 35	F	0	0	Pos	No	Neg	0	0	EPTB	*	1.1	4.7	0.234043	41	42	0.97619	16
TB119	16 to 25	M	0	0	Pos	Yes	Neg	0	0	EPTB	*	0.5	1.6	0.3125	40	34	1.17647	5
TB120	26 to 35	M	0	0	*	Yes	Neg	0	0	EPTB	N	1	1.6	0.625	40	42	0.952381	39
TB121	36 to 45	M	0	0	*	No	Neg	0	0	PTB	H	1.2	1.2	1	18	44	0.409091	162
TB122	36 to 45	M	1	0	*	Yes	Neg	0	1	PTB	N	0.8	1	0.8	30	47	0.638298	98
TB123	36 to 45	F	0	0	*	Yes	Neg	0	0	PTB	N	0.6	1.9	0.315789	35	43	0.813953	57
TB124	26 to 35	M	0	0	*	Yes	Neg	0	0	PTB		1.6	0.2	8	20	45	0.444444	81
TB125	16 to 25	F	0	0	Pos	No	Neg	0	0	EPTB	*	0.7	2.9	0.241379	43	34	1.26471	<5
TB126	26 to 35	M	0	0	Pos	Yes	nk	0	0	EPTB	*	0.5	1.1	0.454545	45	35	1.28571	*
TB127	26 to 35	F	0	0	Neg	Yes	Neg	0	0	EPTB	N	0.5	1.3	0.384615	*	*	*	33
TB128	26 to 35	F	0	0	Pos	Yes	Neg	0	0	EPTB	*	1.2	1.8	0.666667	31	55	0.563636	69
TB129	36 to 45	M	0	0	*	Yes	Neg	0	0	EPTB	H	0.3	1.9	0.157895	40	37	1.08108	13
TB130	56 to 65	F	0	0	Neg	No	Neg	1	0	EPTB	*	0.6	1.9	0.315789	37	41	0.902439	*
TB131	26 to 35	M	0	0	Pos	Yes	Neg	0	0	EPTB	N	0.3	1.6	0.1875	47	40	1.175	*
TB132	46 to 55	M	1	0	*	No	Neg	0	1	PTB	H	0.4	3.8	0.105263	37	43	0.860465	7
TB133	>65	F	0	0	*	No	Neg	1	0	PTB	R	0.6	0.7	0.857143	31	39	0.794872	*
TB134	36 to 45	F	0	0	*	No	Pos	0	0	PTB	N	0.4	2	0.2	38	37	1.02703	<5
TB135	16 to 25	F	1	0	*	Yes	Neg	0	0	PTB	*	0.3	0.5	0.6	36	40	0.9	101
TB136	46 to 55	M	0	0	Pos	Yes	Neg	0	0	Both	*	0.9	1.4	0.642857	33	32	1.03125	6
TB137	26 to 35	M	0	0	*	nk	Neg	0	0	EPTB	N	0.4	1.7	0.235294	41	33	1.24242	<5
TB138	>65	F	0		*	Yes	nk	0	0	EPTB		0.8	0.9	0.888889	38	46	0.826087	8
TB139	>65	M	0	0	Pos	Yes	Neg	0	0	EPTB	*	0.4	1.2	0.333333	34	35	0.971429	<5
TB140	46 to 55	F	1	0	*	Yes	Neg	0	0	PTB	N	0.9	2	0.45	28	45	0.622222	28
TB141	46 to 55	M	0	1	*	Yes	Neg	0	0	PTB	N	1.6	2.1	0.761905	28	37	0.756757	94
TB142	16 to 25	M	1	0	Pos	Yes	Neg	0	0	EPTB	*	0.4	3.2	0.125	43	37	1.16216	6
TB143	36 to 45	M	0	0	*	Yes	Neg	0	0	EPTB	N	0.4	1.8	0.222222	39	37	1.05405	14
TB144	26 to 35	M	0	0	Neg	Yes	Neg	0	0	EPTB	N	0.4	1.7	0.235294	44	37	1.18919	5
TB145	36 to 45	M	0	0	Neg	Yes	Neg	0	0	PTB	N	0.7	1.2	0.583333	39	42	0.928571	24
TB146	46 to 55	F	0	0	*	Yes	Neg	0	0	PTB	N	0.6	1.4	0.428571	34	55	0.618182	29
TB147	26 to 35	F	1	0	*	No	nk	0	0	EPTB	N	0.7	2	0.35	35	38	0.921053	<5
TB148	46 to 55	F	1	0	Pos	Yes	Neg	0	1	EPTB	N	0.5	1	0.5	29	58	0.5	17
TB149	16 to 25	M	0	0	*	No	nk	0	0	EPTB	N	0.7	1.6	0.4375	44	35	1.25714	<5
TB150	36 to 45	M	1	0	*	Yes	Neg	0	1	PTB	N	1.2	1	1.2	29	40	0.725	48
TB151	26 to 35	M	0	0	Pos	Yes	Neg	0	0	EPTB	*	0.5	1.5	0.333333	39	32	1.21875	27
TB152	56 to 65	M	1	0	*	Yes	Neg	1	0	PTB	*	0.4	3.8	0.105263	*	*	*	*
TB153	26 to 35	F	0	0	Pos	Yes	Neg	1	0	PTB	N	1.2	2.2	0.545455	29	43	0.674419	17
TB154	16 to 25	M	0	0	*	Yes	Neg	0	0	EPTB	N	1	1.5	0.666667	39	44	0.886364	33
TB155	>65	M	0	0	Ind.	Yes	Neg	0	0	Both	*	2	1.3	1.53846	12	42	0.285714	154
TB156	56 to 65	F	0	0	Pos	Yes	Pos	0	0	EPTB	*	0.6	1.8	0.333333	32	69	0.463768	14
TB157	16 to 25	M	0	0	Pos	Yes	Neg	0	0	EPTB	*	0.7	2.2	0.318182	42	34	1.23529	6
TB158	26 to 35	M	0	0	Pos	No	Neg	0	0	EPTB	*	0.6	1.7	0.352941	34	33	1.0303	*
TB159	16 to 25	M	0	0	*	Yes	Neg	0	0	PTB	N	0.9	1.2	0.75	38	47	0.808511	49
TB160	>65	M	0	0	*	nk	Neg	1	0	PTB	N	1.1	1.5	0.733333	31	43	0.72093	43
TB161	46 to 55	F	1	1	*	Yes	Neg	0	1	PTB	H	0.5	1.7	0.294118	32	46	0.695652	*
TB162	36 to 45	F	0	0	Pos	Yes	Neg	0	0	EPTB	N	0.8	2.2	0.363636	37	43	0.860465	25
TB163	46 to 55	M	0	0	Pos	Yes	Neg	0	0	EPTB	*	0.6	1.6	0.375	35	51	0.686275	*
TB164	46 to 55	M	0	0	*	Yes	Neg	1	1	PTB	N	0.9	1.2	0.75	31	44	0.704545	85
TB165	26 to 35	M	0	0	*	Yes	Neg	0	0	EPTB	*	0.8	1.9	0.421053	29	49	0.591837	100
TB166	>65	M	0	0	*	Yes	Neg	1	0	PTB	*	0.2	0.6	0.333333	16	34	0.470588	421
TB167	26 to 35	M	0	0	Pos	Yes	Neg	0	0	PTB	N	0.8	0.9	0.888889	34	39	0.871795	20
TB168	26 to 35	M	1	0	*	No	Neg	0	0	PTB	*	0.9	1.3	0.692308	34	52	0.653846	92
TB169	46 to 55	M	0	0	*	Yes	Pos	0	0	EPTB	N	0.1	0.2	0.5	18	45	0.4	118
TB170	>65	M	0	0	Pos	Yes	Neg	0	0	EPTB	*	0.8	2.4	0.333333	29	51	0.568627	88
TB171	>65	F	0	0	Neg	Yes	Neg	0	0	EPTB	*	1.3	1.5	0.866667	35	40	0.875	37
TB172	>65	F	1	0	Pos	Yes	Neg	0	1	EPTB	*	0.9	2.4	0.375	37	41	0.902439	18
TB173	26 to 35	F	0	0	Pos	Yes	Neg	0	0	PTB	N	0.7	1.1	0.636364	30	43	0.697674	*
TB174	36 to 45	M	1	0	Pos	Yes	Neg	0	0	EPTB	*	0.6	1.7	0.352941	39	39	1	40
TB175	26 to 35	M	0	0	Pos	Yes	Neg	0	0	PTB	*	1.1	3.8	0.289474	34	48	0.708333	15
TB176	26 to 35	F	0	0	*	Yes	Neg	0	0	EPTB	N	0.3	1.9	0.157895	37	38	0.973684	<5
TB177	56 to 65	F	0	0	Pos	Yes	Neg	1	0	EPTB	*	0.5	2.5	0.2	36	*	*	*
TB178	36 to 45	M	0	0	*	Yes	Neg	0	0	PTB	N	0.5	0.6	0.833333	17	50	0.34	220
TB179	26 to 35	M	0	0	Pos	Yes	Neg	0	0	EPTB		0.8	0.6	1.33333	nd	nd
TB180	36 to 45	M	1	0	Neg	Yes	Neg	0	1	EPTB	*	0.8	1.3	0.615385	39	36	1.08333	38
TB181	26 to 35	M	0	0	*	Yes	Neg	0	0	PTB	N	0.6	2.1	0.285714	38	38	1	24
TB182	36 to 45	M	0	0	Pos	Yes	Neg	0	0	EPTB	*	0.5	1.6	0.3125	38	28	1.35714	<5
TB183	36 to 45	F	0	0	Pos	No	Neg	0	0	EPTB	N	0.4	1.4	0.285714	36	37	0.972973	<5
TB184	>65	F	0	0	Neg	Yes	Neg	0	0	PTB	H	0.8	3	0.266667	38	41	0.926829	<5
TB185	>65	M	0	0	*	Yes	Neg	1	0	PTB	N	0.7	1.1	0.636364	41	42	0.97619	<5
TB186	36 to 45	F	1	0	Pos	Yes	nk	0	0	EPTB	*	0.7	2.8	0.25	37	43	0.860465	15
TB187	26 to 35	F	0	0	*	Yes	Neg	0	0	PTB	N	0.6	1.6	0.375	29	54	0.537037	*
TB188	36 to 45	M	0	0	Pos	Yes	Neg	0	1	PTB	N	0.8	3.4	0.235294	41	43	0.953488	14
TB189	46 to 55	M	0	0	Pos	Yes	nk	0	0	EPTB	*	1.1	3	0.366667	41	37	1.10811	5
TB190	36 to 45	M	0	0	Pos	Yes	Neg	0	0	PTB	*	0.4	2.1	0.190476	42	35	1.2	5
TB191	16 to 25	M	1	0	*	Yes	Neg	0	1	EPTB	N	0.4	1.9	0.210526	45	32	1.40625	<5
TB192	56 to 65	M	1	0	Pos	Yes	Neg	1	0	EPTB	N	1	3.1	0.322581	35	48	0.729167	23
TB193	36 to 45	M	0	0	*	Yes	Neg	0	0	EPTB	*	0.5	1.5	0.333333	*	*	*	<5
TB194	36 to 45	F	1	0	*	No	Neg	0	0	PTB	*	0.7	2.2	0.318182	35	29	1.2069	*
TB195	26 to 35	M	1	0	Pos	Yes	Neg	0	0	EPTB	*	0.5	1.8	0.277778	38	36	1.05556	*
TB196	46 to 55	M	0	0	Pos	Yes	Pos	0	1	Both	H	0.4	2.9	0.137931	29	65	0.446154	44
TB197	>65	M	0	0	*	No	Neg	0	0	EPTB	N	0.8	1.4	0.571429	26	47	0.553191	63
TB198	46 to 55	M	0	0	Pos	Yes	Neg	1	0	EPTB	N	0.7	1.2	0.583333	29	39	0.74359	75
TB199	16 to 25	M	0	0	Pos	Yes	Neg	0	0	EPTB	N	0.4	1.4	0.285714	38	40	0.95	11
TB200	46 to 55	F	0	1	*	Yes	Neg	0	0	EPTB	N	0.8	1	0.8	40	46	0.869565	*
TB201	16 to 25	F	0	0	*	Yes	Neg	0	0	PTB	H	0.7	1.2	0.583333	36	45	0.8	67
TB202	36 to 45	M	0	0	*	Yes	Neg	0	0	EPTB	N	1	1.7	0.588235	35	47	0.744681	37
TB203	16 to 25	M	0	0	Pos	No	Neg	0	0	PTB	N	0.5	0.8	0.625	30	39	0.769231	17
TB204	36 to 45	M	0	0	Pos	No	Neg	1	0	EPTB	*	0.5	2.3	0.217391	39	33	1.18182	<5
TB205	26 to 35	M	0	0	Pos	Yes	Neg	0	0	PTB	*	0.6	1.8	0.333333	41	39	1.05128	16
TB206	16 to 25	M	0	0	*	No	Neg	0	0	Both	N	0.9	0.8	1.125	19	40	0.475	121
TB207	26 to 35	M	0	0	*	Yes	Neg	0	0	EPTB	*	0.7	0.7	1	40	41	0.97561	9
TB208	26 to 35	F	0	0	*	Yes	Neg	0	0	EPTB	H	0.2	1.6	0.125	36	38	0.947368	*
TB209	>65	m	1	1	*	nk	neg	0	0	PTB	N	1	0.8	1.25	49	20	2.45
TB210	26 to 35	f	0	0	pos	Yes	neg	0	0	EPTB	*	0.3	0.8	0.375	34	30	1.13333	<5
TB211	56 to 65	f	0	1	*	Yes	neg	1	0	PTB	N	0.5	1.7	0.294118	34	40	0.85	<5
TB212	26 to 35	f	1	0	pos	Yes	neg	0	0	EPTB	N	0.5	1.9	0.263158	32	36	0.888889	8
TB213	>65	m	0	0	pos	Yes	neg	1	0	EPTB	*	1.2	2.3	0.521739	38	32	1.1875	<5
TB214	36 to 45	f	0	0	*	nk	Pos	0	1	PTB	N	0.9	1.5	0.6	28	76	0.368421	5
TB215	26 to 35	f	1	0	neg	Yes	neg	0	0	EPTB	*	0.5	2.7	0.185185	37	39	0.948718	9
TB216	16 to 25	f	1	0	pos	Yes	neg	0	0	PTB	N	0.8	1.4	0.571429	34	43	0.790698	62
TB217	36 to 45	f	1	0	neg	No	neg	0	0	PTB	*	0.5	1.3	0.384615	40	37	1.08108	<5
TB218	26 to 35	m	0	1	*	No	nk	0	0	PTB	N	0.9	2	0.45	35	38	0.921053	13
TB219	36 to 45	f	1	0	pos	Yes	neg	0	0	EPTB	*	0.7	1.2	0.583333	36	42	0.857143	10
TB220	>65	m	0	0	pos	No	neg	0	0	EPTB	N	0.4	1	0.4	25	31	0.806452	48
TB221	46 to 55	f	1	0	pos	nk	neg	1	1	PTB	N	0.9	4.2	0.214286	27	33	0.818182	17
TB222	36 to 45	m	0	0	pos	Yes	neg	0	0	PTB	*	0.7	2.7	0.259259	39	29	1.34483	<5
TB223	46 to 55	m	0	0	pos	Yes	neg	0	0	EPTB	*	0.5	2.3	0.217391	40	24	1.66667	5
TB224	36 to 45	m	0	1	pos	No	neg	0	0	PTB	N	0.5	2.4	0.208333	39	30	1.3	5
TB225	>65	m	nk	nk	*	nk	neg	1	0	EPTB	H	0.8	1.4	0.571429	29	45	0.644444	68
TB226	26 to 35	m	0	nk	neg	Yes	neg	0	1	EPTB	H	0.8	0.6	1.33333	34	32	1.0625	5
TB227	>65	m	0	0	pos	No	neg	1	0	PTB	N	0.6	1.1	0.545455	35	38	0.921053	21
TB228	56 to 65	m	0	0	neg	Yes	neg	0	?	EPTB	N	0.9	0.7	1.28571	21	41	0.512195	147
TB229	36 to 45	f	0	0	*	Yes	neg	0	0	PTB	H	1	1.9	0.526316	37	44	0.840909	32
TB230	46 to 55	f	1	0	*	Yes	neg	0	0	EPTB	N	1	3.3	0.30303	26	43	0.604651	19
TB231	46 to 55	f	1	0	pos	Yes	neg	1	0	EPTB	no DST	0.8	1.8	0.444444	33	40	0.825	<5
TB232	36 to 45	f	0	nk	pos	Yes	neg	0	0	PTB	N	0.4	1.4	0.285714	31	nd		7
TB233	56 to 65	m	0	0	pos	Yes	neg	0	1	EPTB	*	0.5	2.2	0.227273	39	42	0.928571	<5
TB234	26 to 35	m	0	0	pos	Yes	neg	0	0	EPTB	*	0.7	4.1	0.170732	41	40	1.025	8
TB235	26 to 35	f	0	0	pos	Yes	neg	0	0	EPTB	*	0.5	2	0.25	33	40	0.825	<5
TB236	36 to 45	f	1	0	pos	No	neg	1	0	PTB	H	1.3	1	1.3	40	44	0.909091	<5
TB237	26 to 35	m	0	1	neg	Yes	neg	0	0	EPTB	H	0.9	4.2	0.214286	29	50	0.58	36
TB238	56 to 65	m	0	0	*	Yes	neg	0	0	EPTB	N	1.1	1.6	0.6875	23	69	0.333333	91
TB239	26 to 35	m	0	0	pos	Yes	neg	0	0	EPTB	*	0.8	2.5	0.32	41	43	0.953488	<5
TB240	26 to 35	m	0	1	*	Yes	neg	0	1	EPTB	N	1.2	2.2	0.545455	34	51	0.666667	108
TB241	46 to 55	m	1	0	*	nk	neg	0	1	Both	*	0.7	2.5	0.28	39	41	0.95122	24
TB242	26 to 35	m	0	0	*	Yes	neg	0	0	EPTB	N	0.4	1.5	0.266667	36	50	0.72	11
TB243	56 to 65	m	0	nk	pos	nk	neg	0	0	Both	*	0.4	2.3	0.173913	40	32	1.25	nd
TB244	26 to 35	f	0	0	pos	Yes	neg	0	0	EPTB	N	1.5	1.3	1.15385	21	48	0.4375	315
TB245	46 to 55	m	0	0	*	No	neg	1	1	EPTB	N	0.6	0.6	1	25	48	0.520833	178
TB246	>65	f	1	0	*	Yes	neg	0	0	PTB	*	0.7	4.3	0.162791	39	35	1.11429	<5
TB247	16 to 25	f	0	0	pos	No	neg	0	0	EPTB	H	0.5	1.2	0.416667	32	48	0.666667	21
TB248	46 to 55	m	0	0	pos	Yes	neg	0	0	EPTB	Z	0.9	1.7	0.529412	34	49	0.693878	24
TB249	>65	m	0	0	pos	Yes	neg	0	0	PTB	N	0.9	1	0.9	16	42	0.380952	172
TB250	26 to 35	m	0	0	pos	nk	neg	0	0	EPTB	N	0.7	2	0.35	42	47	0.893617	11
TB251	46 to 55	m	0	0	pos	Yes	neg	0	0	EPTB	*	0.5	2	0.25	39	39	1	<5
TB252	56 to 65	m	0	0	*	nk	neg	0	0	EPTB	N	0.6	0.8	0.75	20	33	0.606061	120
TB253	46 to 55	m	0	nk	pos	Yes	neg	0	0	EPTB	N	0.7	1.3	0.538462	37	41	0.902439	5
TB254	56 to 65	f	1	0	*	Yes	nk	1	1	PTB	H	0.9	2.4	0.375	39	35	1.11429	nd
TB255	46 to 55	f	0	0	pos	Yes	neg	0	0	EPTB	N	0.5	1.5	0.333333	35	44	0.795455	13
TB256	36 to 45	f	0	0	pos	Yes	neg	0	0	EPTB	*	0.3	1.5	0.2	41	30	1.36667	<5
TB257	>65	m	0	1	*	Yes	neg	0	1	PTB	N	1.7	3.1	0.548387	32	45	0.711111	32
TB258	46 to 55	f	1	0	pos	No	neg	0	0	EPTB	Z	0.3	1.2	0.25	29	48	0.604167	28
TB259	46 to 55	m	0	0	pos	Yes	neg	0	0	EPTB	*	0.5	1.5	0.333333	33	50	0.66	5
TB260	26 to 35	f	0	0	pos	Yes	neg	0	0	EPTB	*	0.6	2.9	0.206897	39	42	0.928571	<5
TB261	26 to 35	m	0	0	neg	Yes	neg	0	0	EPTB	N	0.8	2.2	0.363636	41	36	1.13889	34
TB262	36 to 45	m	0	0	*	Yes	neg	0	0	EPTB	N	0.8	2.6	0.307692	33	47	0.702128	24
TB263	36 to 45	m	0	0	pos	Yes	neg	1	0	PTB	N	1.2	1.5	0.8	30	45	0.666667	97
TB264	26 to 35	m	0	0	pos	No	neg	0	0	EPTB	N	0.4	1.7	0.235294	40	35	1.14286	<5
DN1	46 to 55	M	0	0	Neg	Yes	Neg	0	0	denotified	na	0.4	0.9	0.444444	37	29	1.27586	0
DN2	36 to 45	M	0	0	Pos	Yes	Neg	0	0	denotified	na	0.5	1.5	0.333333	39	33	1.18182	0
DN3	56 to 65	F	0	0	*	Yes	Neg	1	0	denotified	na	2.4	5.6	0.428571	22	32	0.6875	12
DN4	26 to 35	M	1	0	*	*	*	0	0	denotified	na	1	2.5	0.4	45	25	1.8	<5
DN5	16 to 25	F	1	0	Pos	Yes	Neg	0	0	denotified	na	0.1	0.9	0.111111	*	*	*	25
DN6	46 to 55	M	0	0	Pos	Yes	Neg	0	0	denotified	na	0.3	1.5	0.2	40	40	1	0
DN7	36 to 45	M						0	0	denotified	na	1.3	2	0.65	39	32	1.21875	41
DN8	36 to 45	M	0	0	Pos	Yes	Neg	0	0	denotified	na	0.8	2.4	0.333333	41	29	1.41379	0
DN9	46 to 55	M	0	0	Pos	Yes	Neg	0	0	denotified	na	0.4	1.1	0.363636	43	36	1.19444	0
DN10	36 to 45	M	0	0	Pos	0.5	Neg	0	0	denotified	na	0.5	1.7	0.294118	49	36	1.36111	<5
DN11	56 to 65	F	0	0	*	Yes	Neg	0	0	denotified	na	0.9	2.6	0.346154	*	*	*	*
DN12	46 to 55	M	1	0	Pos	*	Neg	0	0	denotified	na	0.4	3	0.133333	45	34	1.32353	0
DN13	56 to 65	m								denotified	na	0.5	2.9	0.172414	42	32	1.3125	5
DN14	46 to 55	F	0		*	No	Neg	0	0	denotified	na	0.5	1	0.5	31	67	0.462687	81
DN15	26 to 35	F	1	0	Pos	No	Neg	0	0	denotified	na	0.8	1.1	0.727273	35	39	0.897436
DN16	>65	M	0	0	Neg	Yes	Neg	0	0	denotified	na	0.5	1	0.5	37	47	0.787234	*
DN17	26 to 35	F	0	0	Pos	Yes	Neg	0	0	denotified	na	0.5	2.3	0.217391	33	37	0.891892	<5
DN18	36 to 45	M	1	0	*	No	Pos	0	0	denotified	na	0.6	1.2	0.5	35	56	0.625	<5
DN19	26 to 35	M	0	0	Pos	No	Neg	0	0	denotified	na	0.8	2.2	0.363636	41	34	1.20588	<5
DN20	26 to 35	F	0	0	Pos	Yes	Neg	0	0	denotified	na	0.3	1.4	0.214286	40	30	1.33333	7
DN21	>65	F	0	0	Pos	Yes	*	1	0	denotified	na	0.6	1.4	0.428571	18	35	0.514286	13
DN22	>65	M	0	0	Pos	Yes	Neg	0	0	denotified	na	1.4	2.5	0.56	40	33	1.21212	<5
DN23	>65	F	1	0	*	Yes	Neg	0	0	denotified	na	0.8	0.6	1.33333	17	41	0.414634	166
DN24	>65	M	0	0	*	Yes	Neg	0	0	denotified	na	0.3	1.5	0.2	32	32	1	<5
DN25	>65	F	1	0	*	No		1	1	denotified	na	0.7	2.1	0.333333	35	39	0.897436	<5
DN26	46 to 55	M	0	0	*	Yes	Yes	0	0	denotified	na	0.6	1.2	0.5	38	35	1.08571	13
DN27	46 to 55	F	1	0	Neg	Yes	Neg	0	0	denotified	na	0.9	1.8	0.5	40	30	1.33333	<5
DN28	16 to 25	M	1	0	Neg	No	Neg	0	0	denotified	na	0.7	2	0.35	45	38	1.18421	<5
DN29	26 to 35	F	0	0	Pos	Yes	Neg	0	0	denotified	na	0.7	2.7	0.259259	39	41	0.95122	<5
DN30	>65	F	0	0	Pos	No	Neg	0	0	denotified	na	0.6	2.6	0.230769	34	46	0.73913	*
DN31	>65	M	1	1	*	Yes	?	1	0	denotified	na	0.7	0.8	0.875	26	31	0.83871	184
DN32	56 to 65	M	0	0	*	Yes	Neg	0	0	denotified	na	1.1	2.1	0.52381	35	43	0.813953	47
DN33	36 to 45	M	0	0	Pos	Yes	Neg	0	0	denotified	na	1	3.4	0.294118	41	32	1.28125	11
DN34	46 to 55	F	1	0	*	Yes	Neg	0	0	denotified	na	0.4	1.3	0.307692	36	42	0.857143	*
DN35	56 to 65	M	0	0	Pos	Yes	Neg	0	1	denotified	na	0.4	2.8	0.142857	35	33	1.06061	0
DN36	26 to 35	F	0	0	Pos	Yes	Neg	0	0	denotified	na	0.4	2.4	0.166667	37	39	0.948718	*
DN37	46 to 55	f								denotified	na	0.6	3.5	0.171429	33	43	0.767442	5
DN38	26 to 35	F	0	0	Pos	No	Neg	0	0	denotified	na	0.9	2.3	0.391304	33	30	1.1	0
DN39	46 to 55	M	1	0	*	Yes	Neg	0	0	denotified	na	0.2	0.5	0.4	21	65	0.323077	<5
DN40	>65	F	1	0	*	Yes	*	0	1	denotified	na	0.7	3	0.233333	36	35	1.02857	<5
DN41	36 to 45	F	1	0	*	No	Neg	0	0	denotified	na	1.2	1.3	0.923077	28	49	0.571429	13
DN42	36 to 45	F	0	0	Pos	Yes	Neg	0	0	denotified	na	0.5	2.1	0.238095	37	38	0.973684	*
DN43	56 to 65	M	1	0	*	Yes	Neg	0	0	denotified	na	2.2	0.6	3.66667	32	37	0.864865	58
DN44	>65	f	0	0	*	0	Neg	1	0	denotified	na	0.6	1.7	0.352941	37	43	0.860465	5
DN45	16 to 25	m	0	0	Pos	1	Neg	0	0	denotified	na	0.7	2.3	0.304348	nd	nd		nd
DN46	36 to 45	f	0	0	*	0		0	0	denotified	na	0.5	2.9	0.172414	41	33	1.24242	nd
DN47	26 to 35	m	0	0	*	1		0	1	denotified	na	0.3	0.4	0.75	26	43	0.604651	123
DN48	36 to 45	m	0	0	Neg		Neg			denotified	na	0.4	1.5	0.266667	33	59	0.559322	55
DN49	46 to 55	m	0	0	Pos	nk	Neg	0	0	denotified	na	1	1.9	0.526316	25	56	0.446429	321
DN50	36 to 45	f	0	0	*	1		0	0	denotified	na	0.7	1.6	0.4375	39	41	0.95122	<5
Sputum smear-positive pulmonary diagnosis
STB1	26 to 35	m	0	0	nd	0	0	0	0	S+PTB	H	0.7	0.9	0.777778	35	44	0.795455	38
STB2	56 to 65	m	1	0	nd	1	0	0	0	S+PTB	0	1.1	2.6	0.423077	38	30	1.26667	100
STB3	46 to 55	m	1	0	nd	1	0	0	0	S+PTB	0	1.1	1	1.1	34	37	0.918919	127
STB4	36 to 45	m	0	0	nd	1	0	0	1	S+PTB	0	0.7	1.2	0.583333	25	48	0.520833	122
STB5	26 to 35	m	0	0	nd	1	1	0	0	S+PTB	0	0.3	0.8	0.375	20	61	0.327869	134
STB6	46 to 55	m	0	0	nd	1	1	0	0	S+PTB	0	2.5	0.5	5	30	46	0.652174	72
STB7	26 to 35	f	1	0	nd	1	0	0	0	S+PTB	0	0.9	0.4	2.25	29	35	0.828571	92
STB8	16 to 25	m	1	0	nd	1	0	0	0	S+PTB	0	1.8	1.7	1.05882	38	36	1.05556	107
STB9	16 to 25	f	0	0	nd	0	ref	0	0	S+PTB	0	0.8	0.9	0.888889	32	46	0.695652	159
STB10	26 to 35	f	1	0	nd	0	0	0	0	S+PTB	H	1.1	2.2	0.5	35	35	1	82
STB11	56 to 65	f	0	0	nd	1	nd	1	0	S+PTB	0	0.7	1.4	0.5	39	38	1.02632	52
STB12	36 to 45	m	1	0	nd	1	nd	0	0	S+PTB	H	0.3	0.4	0.75	31	44	0.704545	53
STB13	36 to 45	m	1	0	nd	0.5	0	0	1	S+PTB	S	1.3	1.9	0.684211	27	35	0.771429	95
STB14	56 to 65	m	0	0	nd	0	nd	1	0	S+PTB	0	0	0.5	0	15	36	0.416667	125
STB15	26 to 35	f	0	0	nd	0	0	0	0	S+PTB	0	0.6	1.6	0.375	33	36	0.916667	35
STB16	46 to 55	m	0	0	nd	1	0	1	0	S+PTB	0	0.7	1.3	0.538462	27	41	0.658537	142
STB17	16 to 25	m	0	0	nd	0	0	1	0	S+PTB	0	0.4	0.6	0.666667	29	39	0.74359	148
STB18	16 to 25	f	0	0	nd	1	0	0	0	S+PTB	0	0.6	1.5	0.4	33	37	0.891892	50
STB19	16 to 25	f	0	0	nd	0.5	?0	0	0	S+PTB	0	1	1.1	0.909091	34	40	0.85	111
STB20	36 to 45	m	0	0	nd	1	0	0	1	S+PTB	0	0.2	0.9	0.222222	36	37	0.972973	nd
STB21	36 to 45	m	1	0	nd	1	0	0	1	S+PTB	H	1.1	1.7	0.647059	27	35	0.771429	110
STB22	56 to 65	m	0	0	nd	1	0	0	1	S+PTB	H	0.9	0.9	1	29	39	0.74359	134
STB23	36 to 45	m	0	0	nd	0	0	0	1	S+PTB	0	1.5	2.8	0.535714	35	39	0.897436	7
STB24	>65	f	0	0	nd	0	0	0	0	S+PTB	0	0.7	3.3	0.212121	33	38	0.868421	55
STB25	26 to 35	m	1	0	nd	0.5	0	0	0	S+PTB	0	0.7	1.3	0.538462	41	33	1.24242	19
STB26	26 to 35	m	0	0	nd	1	0	0	0	S+PTB	0	1	2.1	0.47619	39	34	1.14706	98
STB27	16 to 25	m	0	0	nd	0	0	0	0	S+PTB	H	0.4	0.7	0.571429	37	36	1.02778	75
STB28	36 to 45	f	1	0	nd	0.5	nk	0	0	S+PTB	0	0.6	1.7	0.352941	40	42	0.952381	22
STB29	56 to 65	f	0	0	nd	1	nd	1	0	S+PTB	0	0.1	0.5	0.2	21	26	0.807692	114
STB30	26 to 35	m	0	1991	nd	1	?0	0	0	S+PTB	0	0.6	1.1	0.545455	39	53	0.735849	31
STB31	26 to 35	f	0	0	nd	1	0	1	0	S+PTB	0	0.5	1.8	0.277778	36	41	0.878049	84
STB32	36 to 45	f	1	0	nd	0	0	0	0	S+PTB	H	0.8	1.2	0.666667	26	42	0.619048	152
STB33	46 to 55	m	0	0	nd	0	0	0	0	S+PTB	H & 0	0.8	1.1	0.727273	36	42	0.857143	6
STB34	36 to 45	m	0	0	nd	1	0	0	0	S+PTB	0	0.6	1.4	0.428571	35	34	1.02941	111
STB35	16 to 25	m	0	0	nd	1	0	0	0	S+PTB	0	1.5	1.5	1	37	37	1	92
STB36	26 to 35	m	0	0	nd	1	0	0	0	S+PTB	0	0.7	0.9	0.777778	44	36	1.22222	21
STB37	36 to 45	m	0	0	nd	1	0	0	0	S+PTB	S	1.1	2.5	0.44	41	35	1.17143	49
STB38	26 to 35	m	0	0	nd	1	0	0	0	S+PTB	0	0.4	2	0.2	40	31	1.29032	7
STB39	56 to 65	f	1	1997	nd	0	0	0	1	S+PTB	0	1.2	1.1	1.09091	26	30	0.866667	113
STB40	16 to 25	f	1	0	nd	1	0	0	0	S+PTB	R	0.1	2.2	0.0454545	45	32	1.40625	15
STB41	26 to 35	f	0	0	nd	1	0	0	0	S+PTB	0	0.9	0.6	1.5	42	39	1.07692	339
STB42	36 to 45	m	0	0	nd	1	0	0	1	S+PTB	0	0.6	2	0.3	44	31	1.41935	9
STB43	16 to 25	f	0	0	nd	0	0	0	0	S+PTB	0	0.5	1.5	0.333333	44	35	1.25714	32
STB44	16 to 25	m	0	0	nd	1	nd	0	0	S+PTB	0	1	1	1	36	35	1.02857	108
STB45	26 to 35	m	0	0	nd	0	0	0	0	S+PTB	0	0.6	1.6	0.375	46	41	1.12195	6
STB46	36 to 45	m	0	0	nd	1	nd	0	0	S+PTB	0	0.8	2.6	0.307692	33	47	0.702128	44
STB47	16 to 25	f	1	2002	nd	1	0	0	0	S+PTB	0	0.9	1.3	0.692308	36	43	0.837209	99
STB48	16 to 25	f	0	0	nd	1	nd	0	0	S+PTB	0	0.9	1.8	0.5	40	32	1.25	17
STB49	26 to 35	f	1	0	nd	0.5	0	0	0	S+PTB	0	0.9	2	0.45	40	36	1.11111	29
STB50	16 to 25	m	1	0	nd	1	ref	0	0	S+PTB	0	1.4	1.8	0.777778	44	36	1.22222	nd
STB51	>65	m	0	0	nd	1	nd	0	1	S+PTB	0	0.3	0.5	0.6	27	45	0.6	145
STB52	>65	f	0	0	nd	0	nd	1	0	S+PTB	0	0.7	2.3	0.304348	32	39	0.820513	50
STB53	46 to 55	m	0	0	nd	1	1	0	0	S+PTB	0	0.7	1.2	0.583333	30	49	0.612245	nd
STB54	36 to 45	f	0	0	nd	0	0	0	0	S+PTB	0	0.6	1.4	0.428571	43	33	1.30303	8
STB55	16 to 25	f	0	0	nd	1	0	0	0	S+PTB	0	0.5	0.8	0.625	28	33	0.848485	nd
STB56	26 to 35	f	1	0	nd	0	0	0	0	S+PTB	S	1.4	2.9	0.482759	nd	nd	#VALUE!	nd
STB57	>65	f	0	0	nd	0	nd	0	0	S+PTB	nk	0.7	1.8	0.388889	38	36	1.05556	6
STB58	36 to 45	m	1	0	nd	1	nr	0	1	S+PTB	H	0.9	0.6	1.5	29	45	0.644444	nd
STB59	36 to 45	f	0	0	nd	1	nr	0	0	S+PTB	0	0.5	1.5	0.333333	32	50	0.64	47
STB60	16 to 25	f	0	0	nd	0	0	0	0	S+PTB	0	0.5	1.1	0.454545	37	44	0.840909	28
STB61	36 to 45	m	1	0	nd	0	1	0	1	S+PTB	H	0.5	0.5	1	27	49	0.55102	46
STB62	36 to 45	m	1	0	nd	1	0	0	0	S+PTB	0	0.9	2.7	0.333333	45	38	1.18421	23
STB63	36 to 45	m	1	0	nd	1	0	0	1	S+PTB	H	0.7	0.5	1.4	28	41	0.682927	nd
STB64	26 to 35	f	0	0	nd	0	0	0	0	S+PTB	S	0.5	1.5	0.333333	37	44	0.840909	45
STB65	16 to 25	f	0	nr	nd	1	0	0	0	S+PTB	S	0.5	0.6	0.833333	30	40	0.75	77
STB66	16 to 25	m	0	0	nd	1	0	0	0	S+PTB	0	1	1.9	0.526316	34	46	0.73913	50
STB67	46 to 55	m	0	Turkey 2m ago	nd	1	nd	0	0	S+PTB	0	0.6	1.1	0.545455	nd	nd	#VALUE!	nd
STB68	26 to 35	m	0	0	nd	nk	0	0	0	S+PTB	H	0.3	0.5	0.6	17	43	0.395349	180
STB69	16 to 25	m	0	0	nd	1	0	0	0	S+PTB	0	1.5	1.7	0.882353	32	45	0.711111	nd
STB70	36 to 45	m	0	0	nd	1	1	0	0	S+PTB	0	1.1	1.3	0.846154	33	51	0.647059	31
STB71	26 to 35	f	0	0	nd	1	1	0	0	S+PTB	0	0.4	1.5	0.266667	29	47	0.617021	99
STB72	56 to 65	m	0	0	nd	0.5	nd	0	0	S+PTB	0	0.6	1.8	0.333333	36	39	0.923077	26
STB73	26 to 35	f	1	0	nd	0	0	0	0	S+PTB	0	1.3	1.4	0.928571	31	43	0.72093	117
STB74	>65	f	0	0	nd	nk	nd	1	0	S+PTB	0	1.6	1.2	1.33333	24	62	0.387097	44
STB75	16 to 25	m	1	0	nd	1	0	0	0	S+PTB	0	0.3	0.6	0.5	19	40	0.475	175
STB76	36 to 45	m	0	0	nd	1	1	0	0	S+PTB	0	0.7	0.9	0.777778	22	40	0.55	44
STB77	>65	m	0	2005	nd	0	0	1	0	S+PTB	lost	0.8	1.4	0.571429	30	44	0.681818	25
STB78	26 to 35	f	0	0	nd	1	0	0	0	S+PTB	0	0.8	1.3	0.615385	29	49	0.591837	49
STB79	36 to 45	f	1	0	nd	0	0	0	1	S+PTB	H	0.5	2.2	0.227273	24	41	0.585366	153
STB80	46 to 55	m	1	0	nd	1	0	0	0	S+PTB	0	0.4	1.8	0.222222	37	44	0.840909	92
STB81	36 to 45	m	1	0	nd	1	0	0	0	S+PTB	H	0.8	1.2	0.666667	24	46	0.521739	98
STB82	36 to 45	m	0	0	nd	1	0	0	0	S+PTB	H	0.3	0.6	0.5	25	43	0.581395	129
STB83	56 to 65	m	0	0	nd	1	nd	1	0	S+PTB	S	0.8	0.8	1	29	45	0.644444	32
STB84	26 to 35	f	0	0	nd	0	0	0	0	S+PTB	0	0.6	2.1	0.285714	48	37	1.2973	nd
STB85	16 to 25	m	0	0	nd	1	ref	0	0	S+PTB	0	0.6	2.7	0.222222	28	47	0.595745	nd
STB86	16 to 25	m	0	0	nd	0	0	0	0	S+PTB	0	1	1.1	0.909091	21	44	0.477273	98
STB87	16 to 25	m	1	0	nd	0.5	0	0	0	S+PTB	S	1.2	1.2	1	34	53	0.641509	128
STB88	56 to 65	f	0	0	nd	1	0	1	0	S+PTB	0	1.6	2.1	0.761905	28	61	0.459016	169
STB89	16 to 25	f	0	0	nd	1	0	0	0	S+PTB	0	0.4	0.9	0.444444	27	57	0.473684	173
STB90	46 to 55	m	0	0		1	ref	0	1	S+PTB	H	2.3	1.7	1.35294	16	54	0.296296	48
STB91	26 to 35	f	0	0	nd	0	0	0	0	S+PTB	0	0.6	3.3	0.181818	41	34	1.20588	nd
STB92	36 to 45	m	0	0	nd	1	0	0	0	S+PTB	0	0.5	1.3	0.384615	33	38	0.868421	76
STB93	36 to 45	m	0	0	nd	0	0	0	1	S+PTB	0	0.8	1.3	0.615385	27	44	0.613636	30
STB94	26 to 35	m	0	chemo 1999	nd	1	0	1	0	S+PTB	0	0.8	1.9	0.421053	25	47	0.531915	154
STB95	36 to 45	m	1	0	nd	nk	nd	0	1	S+PTB	H	0.6	2.2	0.272727	36	31	1.16129	5
STB96	56 to 65	f	0	0	nd	1	0	1	0	S+PTB	0	0.6	0.9	0.666667	15	68	0.220588	112
STB97	16 to 25	m	0	0	nd	1	0	0	0	S+PTB	H	1.5(Dec 1)	1.2 (Dec 1.3)	1.25	21	41	0.512195	112
STB98	46 to 55	m	0	1997	nd	0	0	0	0	S+PTB	0	1.5	1.6	0.9375	22	57	0.385965	29
STB99	16 to 25	m	0	0	nd	0	0	0	0	S+PTB	0	1.1	1	1.1	35	40	0.875	112
STB100	26 to 35	f	1	2004	nd	1	0	0	0	S+PTB	H	0.5	2	0.25	27	39	0.692308	41
STB101	26 to 35	f	1	0	nd	1	0	0	0	S+PTB	H	1	1.2	0.833333	33	43	0.767442	166
STB102	36 to 45	f	1	0	nd	1	0	0	0	S+PTB	0	0.6	0.5	1.2	24	46	0.521739	nd
STB103	16 to 25	m	0	2002	nd	1	0	0	0	S+PTB	0	1.3	1.6	0.8125	34	49	0.693878	79
STB104	26 to 35	f	1	0	nd	0	0	0	0	S+PTB	0	1.2	0.9	1.33333	28	45	0.622222	45
STB105	36 to 45	m	0	0	nd	1	0	0	1	S+PTB	0	0.6	1.4	0.428571	47	40	1.175	<5
STB106	16 to 25	m	0	0	nd	0	0	1	0	S+PTB	0	1	1.8	0.555556	32	57	0.561404	75
STB107	16 to 25	m	1	7.001	nd	1	0	0	0	S+PTB	0	1.4	1	1.4	27	44	0.613636	nd
STB108	46 to 55	m	0	2006	nd	1	0	0	1	S+PTB	0	1.3	0.5	2.6	20	39	0.512821	233
STB109	16 to 25	f	0	0	nd	1	nk	0	0	S+PTB	0	0.6	1	0.6	40	43	0.930233	nd
STB110	46 to 55	m	0	6.01	nd	0	0	0	0	S+PTB	0	1	1.7	0.588235	37	48	0.770833	11
STB111	36 to 45	f	1	0	nd	1	0	0	1	S+PTB	H	0.5	1.9	0.263158	48	40	1.2	22
STB112	26 to 35	m	1	0	nd	0	0	0	1	S+PTB	0	1.1	0.9	1.22222	32	38	0.842105	13
STB113	26 to 35	m	0	0	nd	0	0	0	0	S+PTB	0	0.9	0.9	1	30	48	0.625	88
STB114	46 to 55	f	1	6.005	nd	0	0	0	1	S+PTB	H	1	1.3	0.769231	25	57	0.438596	122
STB115	26 to 35	m	0	3.082	nd	1	0	0	0	S+PTB	0	1.6	0.7	2.28571	28	55	0.509091	189
STB116	36 to 45	f	0	0	nd	1	0	0	0	S+PTB	0	0.6	0.8	0.75	36	39	0.923077	25
STB117	26 to 35	m	1	0	pos	1	0	0	0	S+PTB	0	1	1.4	0.714286	29	51	0.568627	41
STB118	26 to 35	f	0	0	nd	1	0	0	0	S+PTB	0	0.4	1.7	0.235294	nd	nd	#VALUE!	nd
STB119	26 to 35	f	0	0	nd	1	0	0	0	S+PTB	0	0.7	1.4	0.5	40	38	1.05263	<5
STB120	26 to 35	f	0	0	nd	1	0	0	0	S+PTB	Z	0.4	0.8	0.5	25	49	0.510204	79
STB121	46 to 55	m	1	0	nd	0	0	0	1	S+PTB	SH	0.4	0.7	0.571429	17	39	0.435897	46
STB122	26 to 35	m	1	0	nd	0.5	0	0	1	S+PTB	0	0.9	1.5	0.6	40	37	1.08108	16
STB123	36 to 45	m	0	0	pos	1	0	0	1	S+PTB	0	1	2.2	0.454545	30	44	0.681818	35
STB124	16 to 25	m	0	0	nd	1	nd	0	0	S+PTB	R	0.9	0.8	1.125	27	45	0.6	113
STB125	16 to 25	m	0	0	nd	1	0	0	0	S+PTB	0	1.2	1.2	1	41	39	1.05128	58
STB126	26 to 35	f	0	0	nd	0	1	0	0	S+PTB	H	0.7	3.1	0.225806	32	52	0.615385	nd
STB127	16 to 25	m	0	0	pos	1	0	0	0	S+PTB	0	1.6	1.8	0.888889	31	48	0.645833	57
STB128	>65	m	0	0	neg	nk	0	0	0	S+PTB	0	0.5	0.7	0.714286	31	39	0.794872	68
STB129	36 to 45	m	0	0	pos	1	0	0	0	S+PTB	0	0.7	1.2	0.583333	37	46	0.804348	22
STB130	16 to 25	m	1	0	pos	0	0	0	0	S+PTB	0	1	2.7	0.37037	38	44	0.863636	39
STB131	>65	m	0	0	nd	0.5	nd	0	1	S+PTB	0	0.5	1.1	0.454545	21	45	0.466667	181
STB132	46 to 55	m	1	0	pos	1	0	0	1	S+PTB	H	1.7	0.9	1.88889	30	44	0.681818	nd
STB133	46 to 55	m	0	0	pos	1	0	0	0	S+PTB	0	0.8	1.6	0.5	31	47	0.659574	86
STB134	16 to 25	m	0	0	pos	1	0	0	0	S+PTB	0	0.9	1.9	0.473684	40	35	1.14286	65
STB135	36 to 45	f	1	0	id	1	ref	0	1	S+PTB	H	0.7	1.4	0.5	34	41	0.829268	57
STB136	16 to 25	f	1	0	pos	1	0	0	0	S+PTB	0	0.2	1.1	0.181818	34	36	0.944444	106
STB137	26 to 35	m	0	0	pos	1	0	0	1	S+PTB	Z	0.4	1	0.4	34	46	0.73913	75
STB138	26 to 35	m	0	1983	pos	?	0	0	0	S+PTB	0	0.7	0.9	0.777778	22	46	0.478261	187
STB139	16 to 25	m	1	0	pos	1	0	0	0	S+PTB	0	0.8	1.3	0.615385	34	44	0.772727	42
STB140	16 to 25	m	1	0	pos	1	0	0	0	S+PTB	0	1.3	1.7	0.764706	37	38	0.973684	88
STB141	36 to 45	m	1	0	lost	0	ref	0	0	S+PTB	0	0.7	1.8	0.388889	37	43	0.860465	34
STB142	16 to 25	m	0	0	pos	1	0	0	0	S+PTB	H	0.2	0.7	0.285714	27	36	0.75	42
STB143	26 to 35	m	1	0	pos	1	ref	0	0	S+PTB	0	1	1.8	0.555556	41	43	0.953488	29
STB144	16 to 25	f	0		pos	1	0	0	0	S+PTB	0	0.8	0.8	1	28	46	0.608696	nd
STB145	26 to 35	f	0	0	nd	1	0	0	0	S+PTB	0	2.2	2	1.1	32	46	0.695652	80
STB146	56 to 65	m	1	0	id	1	0	0	0	S+PTB	0	0.7	1.7	0.411765	34	41	0.829268	76
STB147	26 to 35	m	0	0	nd	1	ref	0	0	S+PTB	0	1.8	1.6	1.125	30	51	0.588235	nd
STB148	26 to 35	m	0	0	nd	0	0	0	0	S+PTB	0	0.6	0.3	2	28	31	0.903226	15
STB149	36 to 45	m	0	0	nd	1	0	0	0	S+PTB	0	0.6	1.5	0.4	32	37	0.864865	23
STB150	16 to 25	f	0	0	nd	0	0	0	0	S+PTB	0	0.7	1.1	0.636364	26	48	0.541667	135
STB151	26 to 35	m	1	0	nd	1	0	0	0	S+PTB	0	0.5	0.7	0.714286	24	40	0.6	73
STB152	16 to 25	m	1	0	not filled	1	0	0	0	S+PTB	0	0.8	1.9	0.421053	34	44	0.772727	41
STB153	46 to 55	m	0	0	nd	0	0	0	1	S+PTB		0.5	0.7	0.714286	28	38	0.736842	nd
STB154	16 to 25	m	0	0	nd	1	0	0	0	S+PTB	0	0.4	1.2	0.333333	31	41	0.756098	46
STB155	36 to 45	m	0	0	pos	1	nk	0	0	S+PTB	HE	1.3	1.3	1	27	49	0.55102	167
STB156	26 to 35	m	0	0	nd	1	0	0	0	S+PTB	0	1.6	1.5	1.06667	nd	nd	#VALUE!	124
STB157	36 to 45	m	1	0	pos		0	0	1	S+PTB	0	1.6	1.1	1.45455	31	44	0.704545	91
STB158	26 to 35	m	0	2008	nd	0	0	0	0	S+PTB	S	1.6	0.8	2	35	33	1.06061	32
STB159	26 to 35	f	0	0	nd	1	0	0	0	S+PTB	0	0.5	0.9	0.555556	32	36	0.888889	25
STB160	26 to 35	m	0	0	nd	1	1	0	0	S+PTB	0	0.3	0.3	1	27	58	0.465517	67
STB161	36 to 45	m	1	0	pos	1	0	0	1	S+PTB	FS+R+RS	1	2.4	0.416667	29	47	0.617021	66
STB162	36 to 45	f	0	0	id	1	1	0	0	S+PTB	0	0.3	0.4	0.75	16	45	0.355556	249
STB163	26 to 35	m	0	0	E-	1	1	0	0	S+PTB	0	0.4	0.9	0.444444	32	60	0.533333	nd
STB164	16 to 25	m	1	0	nd	1	0	0	0	S+PTB	0	1.2	1.3	0.923077	28	48	0.583333	45
STB165	46 to 55	m	0	6.119	nd	1	ref	0	1	S+PTB	RHZE,Ags	1.4	1.7	0.823529	35	43	0.813953	18
STB166	>65	m	0	2.129	nd	0	nd	0	0	S+PTB	0	0.8	1.3	0.615385	19	34	0.558824	95
STB167	>65	m	1	0	nd	1	0	0	1	S+PTB	0 then Rr after LFTs	0.2	0.6	0.333333	39	32	1.21875	23
STB168	16 to 25	m	1	0	pos	0	decl	0	0	S+PTB	0	0.6	0.9	0.666667	33	36	0.916667	74
STB169	26 to 35	f	1	0	nd	0	0	0	0	S+PTB	0	2.3	1.1	2.09091	12	42	0.285714	191
STB170	56 to 65	m	0	0	nd	1	nd	0	1	S+PTB	SH	0.9	1.3	0.692308	37	32	1.15625	nd
STB171	16 to 25	m	0	1	neg	1	0	0	0	S+PTB	0	0.7	1.4	0.5	31	49	0.632653	39
STB172	46 to 55	m	0	0	neg	0	0	0	0	S+PTB	H	0.5	1.2	0.416667	35	43	0.813953	27
STB173	36 to 45	m	1	0	nd	0	0	0	0	S+PTB	H	1.4	0.9	1.55556	26	43	0.604651	123
STB174	26 to 35	f	1	2010	neg	1	0	0	0	S+PTB	0	0.9	2.2	0.409091	34	35	0.971429	18
STB175	36 to 45	f	1	0	E+	0	1	0	0	S+PTB	H	0.2	1	0.2	22	58	0.37931	60
STB176	16 to 25	f	0	0	pos	1	0	0	0	S+PTB	0	0.6	1.9	0.315789	36	44	0.818182	nd
STB177	46 to 55	f	0	0	nd	0	0	1	0	S+PTB	0	1	1	1	18	39	0.461538	107
STB178	16 to 25	m	0	0	nd	1	0	0	0	S+PTB	S	0.9	1.1	0.818182	38	41	0.926829	88
STB179	36 to 45	f	1	2009	nd	1	1	0	1	S+PTB	H	0	0.2	0	16	45	0.355556	111
STB180	26 to 35	m	0	0	nd	1	1	0	0	S+PTB	0	1.2	0.8	1.5	16	67	0.238806	79
STB181	26 to 35	f	1	0	nd	1	0	0	0	S+PTB	H	0.4	1.8	0.222222	37	53	0.698113	25
STB182	56 to 65	m	0	0	pos	1	0	1	0	S+PTB	0	0.6	1.9	0.315789	36	49	0.734694	38
STB183	46 to 55	f	1	ch	nd	1	0	0	1	S+PTB	0	1.9	5.3	0.358491	28	39	0.717949	124
STB184	36 to 45	m	1	0	nd	1	0	0	1	S+PTB	0	0.8	1.5	0.533333	28	41	0.682927	nd
STB185	16 to 25	f	1	0	pos	1	0	0	1	S+PTB	0	0.9	1.5	0.6	28	54	0.518519	106
STB186	16 to 25	f	1	0	nd	1	0	0	0	S+PTB	SH	0.8	1	0.8	32	37	0.864865	51
STB187	26 to 35	m	0	0	pos	1	0	0	0	S+PTB	0	0.7	2.7	0.259259	43	39	1.10256	42
STB188	46 to 55	m	0	0	neg	1	0	0	0	S+PTB	Index SH	0.8	1	0.8	nd	nd	#VALUE!	146
STB189	46 to 55	m	0	0	pos	nk	0	0	1	S+PTB	0	1	0.9	1.11111	27	40	0.675	31
STB190	16 to 25	f	0	1	nd	1	0	0	0	S+PTB	0	0.9	0.8	1.125	31	50	0.62	nd
STB191	46 to 55	f	1	0	nd	1	0	0	1	S+PTB	0	0.3	0.9	0.333333	25	30	0.833333	<5
STB192	26 to 35	f	1	0	pos	1	0	0	0	S+PTB	H	0.4	1	0.4	34	42	0.809524	134
STB193	46 to 55	m	0	0	pos	0	0	0	0	S+PTB	0	0.6	1.2	0.5	41	44	0.931818	5
STB194	46 to 55	f	0	0	neg	1	0	0	0	S+PTB	0	1.1	1.1	1	29	44	0.659091	93
STB195	16 to 25	F	0	0	?E+	0	0	0	0	S+PTB	HE	0.4	1	0.4	38	48	0.791667	55
STB196	16 to 25	M	0	0	pos	0	0	0	0	S+PTB	0	0.8	1.2	0.666667	34	51	0.666667	50
STB197	56 to 65	M	0	2009	nd	0	0	0	1	S+PTB	0	0.9	1.2	0.75	31	41	0.756098	40
STB198	46 to 55	M	1	0	nd	1	0	0	1	S+PTB	H	1.1	0.9	1.22222	23	49	0.469388	145
STB199	46 to 55	M	0	0	pos	1	0	0	1	S+PTB	H	1.2	2	0.6	30	52	0.576923	96
STB200	16 to 25	M	0	0	pos	1	0	0	0	S+PTB	0	0.6	0.6	1	25	58	0.431034	56
STB201	26 to 35	F	1	0	nd	0	0	0	0	S+PTB	0	0.2	0.9	0.222222	37	26	1.42308	<5
STB202	36 to 45	M	0	0	pos	1	?	0	0	S+PTB	0	0.8	3.4	0.235294	44	41	1.07317	<5
STB203	36 to 45	M	0	0	pos	1	0	0	0	S+PTB	0	0.8	1.4	0.571429	28	55	0.509091	nd
STB204	16 to 25	M	0	0	pos	0.5	0	0	0	S+PTB	0	1.1	3.9	0.282051	41	39	1.05128	52
STB205	46 to 55	M	1	0	nd	0	0	0	0	S+PTB	H	1.1	1.1	1	24	50	0.48	155
STB206	26 to 35	M	0	0	nd	1	0	0	0	S+PTB	0	1.3	2.9	0.448276	39	36	1.08333	11
STB207	36 to 45	M	1	0	nd	1	0	0	0	S+PTB	0	0.7	0.8	0.875	35	42	0.833333	50
STB208	46 to 55	M	0	0	nd	1	0	0	0	S+PTB	H	0.9	0.8	1.125	30	51	0.588235	nd
STB209	26 to 35	M	1	0	nd	0	0	0	0	S+PTB	H	1.2	1.1	1.09091	38	44	0.863636	20
STB210	36 to 45	M	1	0	nd	1	nd	0	0	S+PTB	H			#DIV/0!			#DIV/0!
STB211	26 to 35	M	0	0	id	1	0	0	1	S+PTB	0	0.7	1.2	0.583333	29	49	0.591837	111
STB212	36 to 45	M	0	0	nd	1	0	1	0	S+PTB	0	1.1	1.6	0.6875	34	38	0.894737	53
STB213	16 to 25	M	0	0	nd	1	0	0	0	S+PTB	0	0.3	0.9	0.333333	31	43	0.72093	94
STB214	56 to 65	M	0	0	pos	1	0	1	1	S+PTB	0	0.6	1.7	0.352941	33	46	0.717391	23
STB215	16 to 25	M	0	0	Pos	1	0	0	0	S+PTB	0	1	1.9	0.526316	31	48	0.645833	95
STB216	46 to 55	M	1	0	pos	1	0	0	1	S+PTB	0	1	2.2	0.454545	37	44	0.840909	47
STB217	36 to 45	F	0	0	pos	0	0	0	0	S+PTB	0	0.5	1	0.5	41	37	1.10811	<5
STB218	36 to 45	M	0	0	pos	0.5	0	0	0	S+PTB	0	1.1	1.8	0.611111	27	47	0.574468	98
STB219	36 to 45	F	0	nk	E+	1	1	0	0	S+PTB	0	0.4	0.9	0.444444	36	48	0.75	5
STB220	16 to 25	M	1	0	nd	0.5	0	0	0	S+PTB	S	1.1	1.4	0.785714	18	50	0.36	115
STB221	46 to 55	M	0	0	nd	1	0	0	0	S+PTB	H	0.7	2	0.35	39	37	1.05405	6
STB222	46 to 55	M	0	0	pos	1	0	0	0	S+PTB	0	1.2	2.1	0.571429	37	62	0.596774	14
STB223	16 to 25	F	1	2007	nd	0.5	nd	0	0	S+PTB	H	0.7	1.4	0.5	30	43	0.697674	59
STB224	16 to 25	M	1	0	Pos	1	0	0	0	S+PTB	0	1.2	0.5	2.4	25	59	0.423729	179
STB225	26 to 35	M	0	0	pos	1	0	0	1	S+PTB	0	1.2	1.8	0.666667	29	52	0.557692	167
STB226	16 to 25	M	0	0	Pos	1	0	0	0	S+PTB	0	0.6	1.1	0.545455	30	46	0.652174	101
STB227	26 to 35	M	0	0	pos	0	0	0	0	S+PTB	0	1	1	1	32	nd	#VALUE!	143
STB228	36 to 45	F	0	0	Pos	1	0	0	0	S+PTB	0	1	1.5	0.666667	15	18	0.833333	<5
STB229	>65	F	1	1	nd	0	nd	0	0	S+PTB	0	0.7	0.6	1.16667	24	39	0.615385	114
STB230	46 to 55	M	0	0	nd	1	nd	0	1	S+PTB	H	0.5	0.7	0.714286	23	62	0.370968	38
STB231	16 to 25	F	0	0	pos	0	0	0	0	S+PTB	0	0.9	0.8	1.125	29	49	0.591837	80
STB232	36 to 45	M	0	2007	nd	1	1	0	1	S+PTB	0	0.3	0.6	0.5	16	48	0.333333	57
STB233	46 to 55	F	1	2005	nd	1	0	0	0	S+PTB	0	0.5	1.7	0.294118	34	49	0.693878	<5
STB234	26 to 35	F	0	0	pos	0	0	0	0	S+PTB	H	1	1.3	0.769231	30	45	0.666667	nd
STB235	16 to 25	F	0	0	nd	0.5	0	0	1	S+PTB	H	1.1	0.8	1.375	31	51	0.607843	80
STB236	26 to 35	M	0	0	nd	1	0	0	0	S+PTB	H	1.1	1.4	0.785714	30	41	0.731707	23
STB237	16 to 25	M	0	0	nd	0	0	0	0	S+PTB	0	0.9	0.8	1.125	19	40	0.475	141
STB238	26 to 35	F	0	0	nd	1	0	0	0	S+PTB	H	0.7	1.2	0.583333	36	45	0.8	67
STB239	36 to 45	M	0	0	Pos	1	0	0	0	S+PTB	0	0.8	3.4	0.235294	41	43	0.953488	14
STB240	26 to 35	M	0	2011	nd	1	0	0	0	S+PTB	0	0.6	2.1	0.285714	38	38	1	24
STB241	36 to 45	M	0	0	nd	1	0	0	0	S+PTB	0	0.4	0.6	0.666667	15	50	0.3	173
STB242	26 to 35	M	0	0	Pos	1	0	0	0	S+PTB	0	1	2.8	0.357143	36	47	0.765957	nd
STB243	26 to 35	F	0	0	nd	1	0	0	0	S+PTB	0	0.7	1.1	0.636364	30	43	0.697674	nd
STB244	46 to 55	m	0	0	nd	1	1	0	0	S+PTB	0	0.1	0.3	0.333333	11	41	0.268293	286
STB245	>65	M	0	0	nd	1	0	1	0	S+PTB	0	0.4	0.9	0.444444	16	34	0.470588	421
STB246	46 to 55	M	0	0	nd	1	1	0	1	S+PTB	0	0.9	1.4	0.642857	26	36	0.722222	54
STB247	56 to 65	M	1	0	nd	nk	0	0	1	S+PTB	H	0.8	1.9	0.421053	41	35	1.17143	nd
STB248	46 to 55	F	1	2008	nd	1	0	0	1	S+PTB	H	0.5	1.7	0.294118	32	46	0.695652	nd
STB249	>65	M	0	0	nd	nk	nd	1	0	S+PTB	0	1	1.1	0.909091	30	42	0.714286	54
STB250	16 to 25	M	0	0	nd	1	0	0	0	S+PTB	0	0.9	1.2	0.75	38	47	0.808511	49
STB251	26 to 35	F	0	0	Pos	1	0	1	0	S+PTB	0	1.9	2.8	0.678571	24	43	0.55814	148
STB252	36 to 45	M	1	0	nd	1	0	0	1	S+PTB	0	1	1.1	0.909091	26	38	0.684211	50
STB253	46 to 55	M	0	2001	nd	1	0	0	0	S+PTB	0	1.6	2.1	0.761905	28	37	0.756757	94
STB254	46 to 55	F	1	0	nd	1	0	0	0	S+PTB	0	0.9	2	0.45	28	45	0.622222	28
STB255	46 to 55	M	1	0	nd	0	ref	0	1	S+PTB	H	0.4	3.8	0.105263	37	43	0.860465	7
STB256	26 to 35	M	0	0	nd	1	0	0	0	S+PTB	0	1.6	0.2	8	21	44	0.477273	86
STB257	36 to 45	F	0	0	nd	1	0	0	0	S+PTB	0	0.9	2.2	0.409091	35	43	0.813953	57
STB258	36 to 45	M	1	0	nd	1	0	0	1	S+PTB	0	0.8	1	0.8	30	47	0.638298	98
STB259	36 to 45	M	0	0	nd	0	0	0	0	S+PTB	H	1.2	1.2	1	18	44	0.409091	162
STB260	46 to 55	M	0	0	nd	1	0	0	1	S+PTB	0	1.1	1.3	0.846154	25	42	0.595238	69
STB261	46 to 55	M	0	0	nd	1	0	0	1	S+PTB	0	1.1	1.7	0.647059	33	40	0.825	102
STB262	>65	F	0	0	nd	0	0	0	0	S+PTB	0	0.6	1.5	0.4	31	53	0.584906	54
STB263	26 to 35	M	1	0	nd	1	0	0	0	S+PTB	0	0.8	1.1	0.727273	30	43	0.697674	nd
STB264	36 to 45	F	0	0	Pos	0	1	0	0	S+PTB	0	0.5	1	0.5	32	51	0.627451	26
STB265	16 to 25	M	1	0	Pos	1	0	0	0	S+PTB	0	1	2.1	0.47619	32	46	0.695652	97
STB266	36 to 45	f	0	0	nd	1	1	0	0	S+PTB	RH	0.1	0.2	0.5	13	42	0.309524	133
STB267	56 to 65	M	0	0	nd	0	0	1	0	S+PTB	0	0.4	0.7	0.571429	10	38	0.263158	152
STB268	46 to 55	M	1	0	nd	0	0	0	0	S+PTB	0	0.9	1.4	0.642857	29	39	0.74359	22
STB269	46 to 55	M	1	0	Pos	1	0	0	1	S+PTB	0	1.5	1.1	1.36364	23	42	0.547619	131
STB270	36 to 45	M	1	0	nd	1	0	0	0	S+PTB	0	0.3	0.6	0.5	18	48	0.375
STB271	26 to 35	M	0	2007	nd	0	0	0	0	S+PTB	0	1.1	2.5	0.44	35	45	0.777778	40
STB272	16 to 25	M	0	0	nd	0.5	0	0	0	S+PTB	0	0.6	0.9	0.666667	25	50	0.5	138
STB273	>65	M	0	0	nd	nk	0	0	0	S+PTB	0	0.7	0.8	0.875	23	38	0.605263	20
STB274	46 to 55	F	0	0	Pos	1	0	0	0	S+PTB	nk	0.7	4.6	0.152174	38	30	1.26667	8
STB275	26 to 35	M	0	0	nd	1	0	0	0	S+PTB	0	0.8	0.9	0.888889	26	45	0.577778	117
STB276	46 to 55	M	0	0	nd	1	ref	1	0	S+PTB	0	1.1	1.2	0.916667	40	35	1.14286	49
STB277	46 to 55	M	1	0	nd	1	0	0	1	S+PTB	H	1.2	2.4	0.5	29	40	0.725	60
STB278	26 to 35	F	1	0	nd	1	0	0	1	S+PTB	0	0.7	1.2	0.583333	14	53	0.264151	110
STB279	16 to 25	M	1	0	nd	0.5	0	0	0	S+PTB	0	1.1	2	0.55	33	50	0.66	64
STB280	56 to 65	M	0	0	id	1	0	0	1	S+PTB	nk	0.1	0.3	0.333333	30	37	0.810811	54
STB281	36 to 45	M	0	0	neg	1	0	0	1	S+PTB	0	0.5	0.6	0.833333	28	49	0.571429	89
STB282	>65	M	0	1	nd	0	0	1	0	S+PTB	H	0.9	1.5	0.6	21	50	0.42	191
STB283	36 to 45	M	0	0	nd	1	0	0	1	S+PTB	0	0.8	1	0.8	21	57	0.368421	167
STB284	36 to 45	M	0	0	Pos	1	0	0	1	S+PTB	0	0.5	2.8	0.178571	43	30	1.43333	<5
STB285	26 to 35	F	0	0	nd	1	0	0	0	S+PTB	0	0.2	0.8	0.25	31	38	0.815789	76
STB286	26 to 35	m	1	0	Pos	1	0	0	0	S+PTB	H	1.1	1.3	0.846154	26	47	0.553191	78
STB287	>65	f	0	0	Pos	0	0	1	0	S+PTB	0	0.6	1	0.6	26	53	0.490566	154
STB288	16 to 25	f	0	1	nd	nk	0	0	0	S+PTB	0	0.3	0.3	1	18	24	0.75	294
STB289	16 to 25	f	1	0	pos	1	0	0	0	S+PTB	0	0.8	1.4	0.571429	34	43	0.790698	62
STB290	26 to 35	m	0	2012	nd	0	nk	0	0	S+PTB	0	0.9	2	0.45	35	38	0.921053	13
STB291	46 to 55	f	1	0	pos	nk	0	1	1	S+PTB	0	0.9	4.2	0.214286	27	33	0.818182	17
STB292	36 to 45	f	0	0	nd	1	0	0	0	S+PTB	H	1	1.9	0.526316	37	44	0.840909	32
STB293	36 to 45	f	0	?1	pos	1		0	0	S+PTB	0	0.4	1.4	0.285714	31	nd	#VALUE!	7
STB294	36 to 45	f	1	0	pos	0	0	1	0	S+PTB	H	1.3	1	1.3	40	44	0.909091	<5
STB295	26 to 35	m	0	0	pos	nk	0	0	0	S+PTB	0	0.7	2	0.35	42	47	0.893617	11
STB296	36 to 45	m	0	0	pos	1	0	1	0	S+PTB	0	1.2	1.5	0.8	30	45	0.666667	97
STB297	56 to 65	m	0	0	*	0	0	1	0	PTB	N	0.6	1.6	0.375	16	53	0.301887	187

## Sheet: Screened
Code	Age	Sex	UK Born?	IGRA	IGRA	TST mm	Risk Factors	WBC	M*	L*	ML	Alb	Glob	CRP	TB developed
CSPPTB1	16 to 25	m	0	pos	0.75	22	Contact S+PTB	3.7 (L)	0.4	1.7	0.235294	38	34	<5	0
CSPPTB2	16 to 25	m	0	pos	0.6	19	Contact S+PTB	5.2	0.3	1.9	0.157895	44	26	<5	0
CSPPTB3	26 to 35	m	0	nd		20	Contact S+PTB	5.3	0.5	2.3	0.217391	42	38	<5	1
CSPPTB4	36 to 45	f	1	pos	2	nd	Contact S+PTB	10.4	0.6	3.7	0.162162	41	28	<5	0
CSPPTB5	16 to 25	f	0	pos	0.47	0	Contact S+PTB	6.6	0.6	2.8	0.214286	39	30	<5	0
CSPPTB6	46 to 55	f	1	pos	6.2	nd	Contact S+PTB	11.4 (N=8.1)	0.6	2.6	0.230769	42	29	<5	0
CSPPTB7	16 to 25	f	0	pos	3.6	11 to 21	Contact S+PTB	7	0.6	2.4	0.25	43	37	<5	0
CSPPTB8	16 to 25	m	1	pos	1.7	13	Contact S+PTB	12.8 (N=10.2)	0.9	1.7	0.529412	46	32	19	0
CSPPTB9	56 to 65	m	1	pos	23.8	nd	Contact S+PTB	12.5 (N=8.1)	0.4	0.8	0.5	42	42	21	0
CSPPTB10	36 to 45	f	0	pos	7	nd	Contact S+PTB	8.6 (E0.9)	0.4	2.9	0.137931	35	47	7	0
CSPPTB11	26 to 35	f	0	pos	13.56	29	Contact S+PTB	5.5	0.3	1.2	0.25	41	38	6	0
CSPPTB12	46 to 55	m	0	pos	13.79?	nd	Contact S+PTB	3.4 (N=1)	0.3	2	0.15	40	34	<5	0
CSPPTB13	46 to 55	f	0	pos	13.25?		Contact S+PTB	2.9 (N=1)	0.3	1.5	0.2	41	34	<5	0
CSPPTB14	26 to 35	f	0	pos	16.8	25	Contact S+PTB	11 (N=8.4)	0.6	2	0.3	29	42	5	0
CSPPTB15	26 to 35	m	0	neg		0 to 6	Contact S+PTB	6.9 (E0.6)	0.5	2.7	0.185185	43	28	nd	0
CSPPTB16	56 to 65	m	0	pos	15.3	nd	Contact S+PTB	11.1	0.7	4	0.175	44	29	<5	0
CSPPTB17	16 to 25	m	0	pos	15.92	16	Contact S+PTB	4.6	0.5	1.6	0.3125	44	35	<5	0
CSPPTB18	26 to 35	f	1	pos	10.5	20	Contact S+PTB	6.7	0.7	3	0.233333	42	39	<5	0
CSPPTB19	16 to 25	f	1	pos	2.22	18	Contact S+PTB	6.8	0.4	1.5	0.266667	43	30	<5	0
CSPPTB20	16 to 25	m	1	pos	3.17	22	Contact S+PTB	5.4	0.4	1.8	0.222222	44	33	<5	0
CSPPTB21	26 to 35	f	1	pos	9.12	20	Contact S+PTB	5.9	0.4	1.7	0.235294	41	33	<5	0
CSPPTB22	26 to 35	m	0	pos	12.6	30	Contact S+PTB	4.1 (N=1.5)	0.6	1.9	0.315789	44	31	<5	0
CSPPTB23	56 to 65	f	0	pos	6.63	nd	Contact S+PTB	8.7	0.5	2.4	0.208333	40	41	20	0
CSPPTB24	16 to 25	f	0	pos	14.85	22	Contact S+PTB	6.9	0.6	2.3	0.26087	43	36	<5	0
CSPPTB25	26 to 35	m	0	pos	9.15	18	Contact S+PTB	7.4	0.8	2.4	0.333333	40	41	<5	0
CSPPTB26	16 to 25	f	1	pos	1.09 to 8.02	0 to 4	Contact S+PTB	6.5	0.6	1	0.6	36	37	<5	0
CSPPTB27	36 to 45	f	0	pos	18.16	nd	Contact S+PTB	6.3	0.4	2.2	0.181818	41	31	<5	0
CSPPTB28	26 to 35	m	0	pos	16.27	25	Contact S+PTB	3.9 (N=1.6)	0.4	1.7	0.235294	38	38	<5	0
CSPPTB29	16 to 25	f	0	pos	9.43	28	Contact S+PTB	4.8	0.3	1.9	0.157895	45	38	<5	0
CSPPTB30	26 to 35	m	0	pos	7.36	18	Contact S+PTB	3.7 (N=1.9)	0.4	1.3	0.307692	42	36	<5	0
CSPPTB31	26 to 35	m	0	pos	0.63	15	Contact S+PTB	4 (N=1.8)	0.3	1.8	0.166667	39	34	5	0
CSPPTB32	26 to 35	m	0	pos	11.01	23	Contact S+PTB	7.3	0.5	3.1	0.16129	39	37	9	0
CSPPTB33	16 to 25	f	1	pos	5.29	17	Contact S+PTB	4.2	0.3	1.4	0.214286	40	37	11	0
CSPPTB34	16 to 25	f	1	pos	4.81	23	Contact S+PTB	5.1	0.4	1.9	0.210526	39	37	<5	0
CSPPTB35	26 to 35	f	0	pos	0.47	nd	Contact S+PTB	7.4	0.3	2	0.15	40	39	5	0
CSPPTB36	26 to 35	f	1	pos	3	12 to 20	Contact S+PTB	8.3	0.5	1.9	0.263158	37	37	<5	0
CSPPTB37	26 to 35	m	0	pos	2.3	21	Contact S+PTB	7.5	0.5	2.6	0.192308	42	38	<5	0
CSPPTB38	16 to 25	f	0	pos	10.1	29	Contact S+PTB	8.8	0.5	2	0.25	42	39	<5	0
CSPPTB39	26 to 35	m	0	nd		21	Contact S+PTB	4.1 (N=1.8)	0.4	1.7	0.235294	43	32	<5	0
CSPPTB40	16 to 25	m	0	pos	13.22	40	Contact S+PTB	5.6	0.4	2.1	0.190476	41	32	<5	0
CSPPTB41	26 to 35	m	0	pos	3.3	14	Contact S+PTB	4.4 (N1.7)	0.4	2.2	0.181818	41	36	<5	0
CSPPTB42	26 to 35	f	1	nd	nd	21	Contact S+PTB	5.1	0.7	2.1	0.333333	38	32	<5	0
CSPPTB43	26 to 35	f	1	pos	14.51		Contact S+PTB	10.9	1	2.4	0.416667	27	35	<5	0
CSPPTB44	26 to 35	f	1	pos	6.78	17	Contact S+PTB	6.7	0.4	1.8	0.222222	35	35	6	0
CSPPTB45	26 to 35	m	0	pos	11.36	23	Contact S+PTB	7.7	0.8	1.9	0.421053	43	33	<5	0
CSPPTB46	16 to 25	f	0	pos	12.2	18	Contact S+PTB	6	0.4	2.4	0.166667	45	39	<5	0
CSPPTB47	16 to 25	m	0	pos	0.39	15	Contact S+PTB	8 (E=0.5)	0.8	2.7	0.296296	43	37	<5	0
CSPPTB48	26 to 35	m	0	pos	11.8	14 to 19	Contact S+PTB	6.8	0.8	2	0.4	40	36	<5	0
CSPPTB49	26 to 35	m	0	pos	12.06	25	Contact S+PTB	5.3 (N=1.7)	1.2	2.2	0.545455	46	23	<5	0
CSPPTB50	16 to 25	f	0	pos	0.76	10 to 20	Contact S+PTB	4.3	0.3	1.5	0.2	39	36	<5	0
CSPPTB51	36 to 45	m	0	pos	0.41	nd	Contact S+PTB	6.2	0.3	2.5	0.12	42	33	<5	0
CSPPTB52	16 to 25	m	1	pos	4.33	22	Contact S+PTB	8.7 (E=0.5)	0.6	2.7	0.222222	43	32	5	0
CSPPTB53	16 to 25	m	0	pos	8.98	nd	Contact S+PTB	5.2	0.3	1.6	0.1875	44	30	<5	0
CSPPTB54	26 to 35	f	1	pos	7.02	20	Contact S+PTB	5.2	0.7	1.3	0.538462	45	48	nd	0
CSPPTB55	26 to 35	f	0	pos	4.7	21	Contact S+PTB	4.7 (N=1.8)	0.4	2.4	0.166667	39	43	<5	0
CSPPTB56	26 to 35	f	1	pos	0.8	0 to 25	Contact S+PTB	7.3	0.5	2	0.25	31	34	nd	0
CSPPTB57	16 to 25	m	1	pos	6	17	Contact S+PTB	7.7	0.3	2.9	0.103448	45	36	<5	0
CSPPTB58	56 to 65	f	0	neg	0.1	nd	Contact S+PTB	4.3 (N=1.8)	0.6	1.7	0.352941	38	54	<5	0
CSPPTB59	16 to 25	f	0	pos	4.34	dna	Contact S+PTB	6.1	0.5	2.9	0.172414	37	38	6	0
CSPPTB60	16 to 25	m	1	pos	1.9	0 to 28	Contact S+PTB	5.6	0.6	1.8	0.333333	86	42	8	0
CSPPTB61	16 to 25	m	1	nd	nd	16	Contact S+PTB	3.9 (L)	0.6	0.9	0.666667	41	41	nd	0
CSPPTB62	16 to 25	f	0	pos	10.1	20	Contact S+PTB	7.9	0.6	2.7	0.222222	43	34	5	0
CSPPTB63	16 to 25	f	0	pos	15.9	0 to 24	Contact S+PTB	4 (N=1.7)	0.5	1.6	0.3125	40	38	<5	0
CSPPTB64	26 to 35	f	0	pos	0.59	6 to 15	Contact S+PTB	8	0.5	0.5	1	42	30	<5	1
CSPPTB65	16 to 25	f	0	pos	0 to 2.4	? to 16	Contact S+PTB	7.6	0.5	2.8	0.178571	40	34	6	0
CSPPTB66	26 to 35	f	0	pos	0 to 3	10 to 18	Contact S+PTB	6.2	0.3	1.8	0.166667	45	33	<5	0
CSPPTB67	26 to 35	m	0	pos	8.84	4 to 17	Contact S+PTB	9.4	0.7	2.9	0.241379	44	34	<5	0
CSPPTB68	16 to 25	f	0	pos	9.18	24	Contact S+PTB	7.6	0.5	2.1	0.238095	38	35	<5	0
CSPPTB69	26 to 35	m	1	pos	16.3	0 to 46	Contact S+PTB	6.6	0.5	2.1	0.238095	nd	nd	nd	0
CSPPTB70	16 to 25	m	1	pos	6.68	25	Contact S+PTB	4.7	0.4	1.1	0.363636	41	34	nd	0
CSPPTB71	26 to 35	m	1	pos	12.6	52	Contact S+PTB	4.6	0.3	1.7	0.176471	42	40	<5	0
CSPPTB72	26 to 35	M	1	pos	12	24	Contact S+PTB	11.5	0.8	3.8	0.210526	38	39	6	0
CSPPTB73	26 to 35	M	0	pos	11.2	12	Contact S+PTB	7	0.5	2.3	0.217391	39	32	<5	0
CSPPTB74	16 to 25	M	1	pos	11.4	24	Contact S+PTB	6.8	0.6	2.1	0.285714	40	37	<5	0
CSPPTB75	26 to 35	M	0	pos	12.6	26	Contact S+PTB	7.7	0.5	3.9	0.128205	42	34	<5	0
CSPPTB76	26 to 35	F	0	pos	15.3	16	Contact S+PTB	9.2	0.6	2.4	0.25	38	39	5	0
CSPPTB77	16 to 25	M	0	pos	12.02	19	Contact S+PTB	9.7	0.8	3.2	0.25	46	35	<5	0
CSPPTB78	26 to 35	M	0	pos	0.89	11	Contact S+PTB	3.8	0.4	1.6	0.25	38	36	<5	0
CSPPTB79	16 to 25	f	0	pos	1.06	25	Contact S+PTB	8.6	0.5	2.8	0.178571	43	36	<5	0
CSPPTB80	16 to 25	M	0	pos	10.77	0 to ?	Contact S+PTB	7	0.8	2.9	0.275862	41	34	<5	0
CSPPTB81	26 to 35	M	0	pos	1.27	10 to 24	Contact S+PTB	5.1	0.7	1.8	0.388889	42	32	<5	0
CSPPTB82	26 to 35	F	0	pos	13.61	17	Contact S+PTB	7.2	0.5	3.2	0.15625	39	31	<5	0
CSPPTB83	26 to 35	f	0	pos	0.57	0 to 22	Contact S+PTB	6.9	0.6	2.8	0.214286	37	35	<5	0
CSPPTB84	26 to 35	M	1	pos	0 to 3.04	16	Contact S+PTB	7.9	0.7	3	0.233333	40	33	9	0
CSPPTB85	16 to 25	m	0	pos	3.3	0 to 0	Contact S+PTB	4.6	0.4	1.9	0.210526	43	41	22	0
CSPPTB86	36 to 45	m	1	pos	1.24	nd	Contact S+PTB	7	0.5	1.8	0.277778	38	38	<5	0
CSPPTB87	16 to 25	m	0	pos	18.4	20	Contact S+PTB	5.7	0.6	2.4	0.25	39	43	<5	0
CSPPTB88	26 to 35	F	0	pos	18.6	18	Contact S+PTB	4.7	0.5	1.4	0.357143	38	34	<5	0
CSPPTB89	36 to 45	F	0	pos	15.34	52	Contact S+PTB	9.6	0.8	3.6	0.222222	36	31	<5	0
CSPPTB90	26 to 35	M	1	pos	6 and 24	17	Contact S+PTB	6.2	0.6	2.3	0.26087	34	54	<5	0
CSPPTB91	36 to 45	m	0	pos	11	nd	Contact S+PTB	7.4	0.7	2.6	0.269231	38	31	<5	0
CSPPTB92	36 to 45	m	0	pos	16.2	18	Contact S+PTB	7.4	0.7	2.6	0.269231	38	31	<5	0
CSPPTB93	16 to 25	F	0	pos	16.47	20	Contact S+PTB	4.3 (L1.7)	0.5	1.9	0.263158	36	40	<5	0
CSPPTB94	36 to 45	f	0	pos	12.51	nd	Contact S+PTB	4.1(N1.6)	0.6	1.8	0.333333	33	37	16	0
CSPPTB95	26 to 35	f	0	pos	15.54	19	Contact S+PTB	3 (N=1.5)	0.3	1.1	0.272727	37	34	<5	0
CSPPTB96	16 to 25	f	0	pos	2.62	20	Contact S+PTB	6.9	0.4	2.4	0.166667	44	35	<5	0
CSPPTB97	36 to 45	m	0	pos	2.32	30	Contact S+PTB	7.6	0.5	2.8	0.178571	43	30	<5	0
CSPPTB98	46 to 55	F	0	pos	E+	nd	Contact S+PTB	6.2	0.6	2.3	0.26087	34	37	*	0
CSPPTB99	56 to 65	f	0	pos	0.25 and 0.6	42	Contact S+PTB	7.8	0.6	2.7	0.222222	40	37	5	0
CSPPTB100	26 to 35	m	0	pos	0.41 and 0.52	16	Contact S+PTB	6	0.5	2.5	0.2	47	33	5	0
CSPPTB101	26 to 35	m	0	pos	1.47 and 1.23	22	Contact S+PTB	6.9	0.6	1.6	0.375	41	31	<5	0
CSPPTB102	16 to 25	m	0	pos	0.16 and 0.6	14	Contact S+PTB	10.1	0.5	3.7	0.135135	44	30	<5	0
CSPPTB103	36 to 45	m	0	pos	1.08	10	Contact S+PTB	10	0.5	3.3	0.151515	38	32	7	0
CSPPTB104	36 to 45	m	0	pos	1.69 and 2.12	16	Contact S+PTB	6.7	0.5	2.3	0.217391	38	27	<5	0
CSPPTB105	16 to 25	f	0	pos	0 and 1.72	0	Contact S+PTB	8.4	0.5	1.9	0.263158	44	37	<5	1
CSPPTB106	36 to 45	f	1	pos	0 to 0.36 and 0 to 0.47	nd	Contact S+PTB	4.9 (N=1.8)	0.5	2.4	0.208333	34	36	35	0
CSPPTB107	16 to 25	m	0	pos	1.96 and 1.68	12	Contact S+PTB	9.2	0.5	2.9	0.172414	46	nd	<5	0
CSPPTB108	46 to 55	m	0	pos	1.89 and 2.16	18	Contact S+PTB	7.9	0.5	2.5	0.2	39	31	<5	0
CSPPTB109	26 to 35	m	1	pos	9.45 x2	24	Contact S+PTB	5.1	0.4	1.3	0.307692	45	32	<5	0
CSPPTB110	26 to 35	f	1	nd		Hf3	Contact S+PTB	5.2	0.3	1.9	0.157895	44	28	<5	0
CSPPTB111	16 to 25	f	0	nd		Hf2	Contact S+PTB	2.9 (N1.4)	0.1	1.3	0.0769231	42	30	<5	0
CSPPTB112	16 to 25	m	0	nd		Hf2	Contact S+PTB	5	0.5	1.9	0.263158	41	32	9	0
CSPPTB113	26 to 35	m	0	nd		Hf3	Contact S+PTB	5.4	0.2	1.5	0.133333	43	32	<5	0
CSPPTB114	26 to 35	m	1	nd		Hf3	Contact S+PTB	7.9	0.6	3.7	0.162162	48	26	<5	0
CSPPTB115	26 to 35	f	0	nd		Hf3	Contact S+PTB	7.1	0.7	3.6	0.194444	43	32	<5	0
CSPPTB116	26 to 35	f	0	nd		24	Contact S+PTB	3.4 (N1.1)	0.3	1.3	0.230769	42	34	<5	0
CSPPTB117	16 to 25	m	1	nd		17	Contact S+PTB	8.9	0.6	3.8	0.157895	43	28	<5	0
CSPPTB118	26 to 35	f	1	nd		18	Contact S+PTB	7.9	0.6	2.1	0.285714	41	29	9	0
CSPPTB119	16 to 25	f	1	nd		18	Contact S+PTB	4.9	0.3	1.9	0.157895	41	31	<5	0
CSPPTB120	36 to 45	f	0	nd		20	Contact S+PTB	6.9	0.6	2.3	0.26087	43	31	<5	0
CSPPTB121	16 to 25	f	0	nd		16	Contact S+PTB	9.1	0.5	2.3	0.217391	43	31	<5	0
CSPPTB122	16 to 25	f	0	nd		0 to 12	Contact S+PTB	7.9	0.6	2.1	0.285714	45	34	<5	0
CSPPTB123	16 to 25	f	0	nd		17	Contact S+PTB	7.2	0.6	2.5	0.24	39	33	<5	0
CSPPTB124	26 to 35	m	0	nd		29	Contact S+PTB	3.7 (N1.7)	0.5	1.4	0.357143	43	35	<5	0
CSPPTB125	16 to 25	m	0	nd		18	Contact S+PTB	7.3	0.6	2.2	0.272727	42	31	<5	0
CSPPTB126	16 to 25	m	0	nd		19	Contact S+PTB	6.2	0.7	2.2	0.318182	44	35	5	0
CSPPTB127	16 to 25	m	0	nd		23	Contact S+PTB	5.7	0.5	1.9	0.263158	45	28	<5	0
CSPPTB128	16 to 25	m	0	nd		20	Contact S+PTB	8.4	0.8	2	0.4	44	37	<5	0
CSPPTB129	16 to 25	f	1	nd		18	Contact S+PTB	7.1	0.6	2.3	0.26087	41	36	<5	0
CSPPTB130	26 to 35	m	0	nd		16	Contact S+PTB	6.1	0.7	2	0.35	40	36	8	0
CSPPTB131	16 to 25	f	0	nd		18	Contact S+PTB	6.3	0.4	2.2	0.181818	39	30	<5	0
CSPPTB132	26 to 35	f	0	nd		16	Contact S+PTB	4.1	0.3	1.4	0.214286	38	32	<5	0
CSPPTB133	16 to 25	f	0	nd		24	Contact S+PTB	3.2 (N1.8)	0.3	1.1	0.272727	37	36	<5	0
CSPPTB134	26 to 35	f	0	nd		22	Contact S+PTB	10.7 (N7.7)	0.6	2.1	0.285714	42	34	<5	0
CSPPTB135	26 to 35	m	0	nd		26	Contact S+PTB	6.3	0.4	1.6	0.25	45	27	<5	0
CSPPTB136	36 to 45	m	0	nd		0 to 21	Contact S+PTB	6.6	0.5	1.7	0.294118	42	31	<5	0
CSPPTB137	16 to 25	f	0	nd		22	Contact S+PTB	8.4	0.5	1.9	0.263158	41	33	<5	0
CSPPTB138	16 to 25	f	1	nd		15	Contact S+PTB	8.3	0.5	1.7	0.294118	30	55	8	0
CSPPTB139	16 to 25	m	0	nd		20	Contact S+PTB	7.2	0.6	2.7	0.222222	41	33	<5	0
CSPPTB140	16 to 25	f	0	nd		15	Contact S+PTB	5.5	0.4	1.7	0.235294	45	27	<5	0
CSPPTB141	26 to 35	m	0	nd		22	Contact S+PTB	5.3	0.5	1.5	0.333333	43	34	<5	0
CSPPTB142	26 to 35	f	0	pos	9.58	21	Contact S+PTB	7.6	0.7	2.6	0.269231	42	33	<5	0
CSPPTB143	26 to 35	m	0	pos	0.75	16	Contact S+PTB	6.8	0.3	1.8	0.166667	43	38	<5	0
CSPPTB144	>65	f	1	pos	1.5	nd	Contact S+PTB	7.3	0.5	2.6	0.192308	36	36	14	0
CSPPTB145	26 to 35	m	0	pos	2.1	16	Contact S+PTB	8.8	0.5	3.3	0.151515	40	34	<5	0
CSPPTB146	26 to 35	f	1	pos	13.82	35	Contact S+PTB	4.8	0.5	2.1	0.238095	36	48	16	0
Screened
Scr1	36 to 45	F	1	pos	0.5 to 7.1	15	aTNF	4.9	0.5	1.1	0.454545	40	34	<5	0
Scr2	>65	M	0	pos	16.6	16	aTNF	6.8	0.5	1.6	0.3125	36	31	<5	0
Scr3	36 to 45	M	1	Pos	1.01	5	aTNF	10.8	0.6	5.5	0.109091	41	34	10	0
Scr4	26 to 35	m	0	Pos	2.17	14	aTNF	8.4	0.8	2.2	0.363636	38	37	13	0
Scr5	56 to 65	f	0	pos	10.4	nd	aTNF	8.8	0.8	1	0.8	37	32	116	0
Scr6	46 to 55	m	0	pos	15.87	nd	aTNF	8.8	0.7	2.5	0.28	38	33	<5	0
Scr7	46 to 55	f	1	pos	2.16	13	aTNF	5.9	0.5	2.6	0.192308	40	30	10	0
Scr8	26 to 35	F	1	Pos	0.45	13	aTNF	5.6	0.4	2.2	0.181818	nd	nd	<5	0
Scr9	56 to 65	f	0	Pos	1.54	9	aTNF	6.6	0.5	1.5	0.333333	38	34	9	0
Scr10	16 to 25	m	1	Pos	0.45	4	aTNF	7.3	0.9	1.9	0.473684	32	34	67	0
Scr11	46 to 55	f	1	Pos	14.7	19	aTNF	5.6	0.4	2.1	0.190476	37	36	<5	0
Scr12	26 to 35	f	0	Pos	5.57	18	aTNF	8.1	0.5	2.4	0.208333	35	42	16	0
Scr13	36 to 45	f	1	Pos	1.7	nd	aTNF	4.8	0.6	1.8	0.333333	41	31	<5	0
Scr14	46 to 55	m	0	pos	9.97	17	aTNF	5.6	0.6	1.5	0.4	20	41	8	0
Scr15	>65	f	0	pos	1.58	15	aTNF	10.8 (N=9.3)	0.4	0.9	0.444444	37	34	6	0
Scr16	26 to 35	m	1	pos	0.45	5	aTNF	4.8	0.5	1.3	0.384615	37	31	<5	0
Scr17	36 to 45	m	0	pos	10	7 to 33	aTNF/contact	8.9	0.8	2.8	0.285714	33	45	32	0
Scr18	16 to 25	f	1	pos	0.5	9	OccH	6.6	0.5	3	0.166667	41	38	<5	0
Scr19	16 to 25	F	0	pos	6.13	20	OccH and na	2.7 (N0.8)	0.4	1.5	0.266667	38	40	<5	0
Scr20	36 to 45	M	0	pos	13.05	20	OccH	6.1	0.5	2	0.25	*	*	*	0
Scr21	36 to 45	F	0	pos	36.7	18	OccH + post-partum	5.1	0.6	2.5	0.24	42	36	<5	0
Scr22	16 to 25	F	0	pos	13.2	20	Pre-employment	5.7	0.5	2.2	0.227273	40	42	<5	0
Scr23	26 to 35	F	0	pos	6.33	20	OccH/preg	5.7	0.4	1.4	0.285714	32	36	9	0
Scr24	46 to 55	f	0	pos	0.4	nd		7.1	0.6	2.4	0.25	35	40	<5	0
Scr25	16 to 25	f	0	pos	14.69	20		5	0.5	2	0.25	42	33	7	0
Scr26	26 to 35	f	1	pos	2.63	0		4.2	0.5	1.6	0.3125	39	33	<5	0
Scr27	36 to 45	M	0	pos	1.57	23	Pre-employment	4.2	0.3	2.6	0.115385	45	29	<5	0
Scr28	46 to 55	f	0	pos	4.3	10		4.5	0.4	2.1	0.190476	38	45	<5	0
Scr29	26 to 35	F	0	pos	1.34	nd	OccH	7.5	0.5	1.8	0.277778	41	32	<5	0
Scr30	46 to 55	M	0	pos	1.42	nd	OccH - new entrant	10.4	0.8	3.9	0.205128	40	32	<5	0
Scr31	26 to 35	f	0	pos	5.1	nd		6	0.8	1.3	0.615385	30	43	73	0
Scr32	26 to 35	F	0	pos	Pos	23	Pre-employment	9.8	0.9	2.3	0.391304	33	30	<5	0
Scr33	16 to 25	F	0	pos	Pos	20	pre-employment	5	0.5	2	0.25	42	33	7	0
Scr34	36 to 45	F	0	pos	Pos	21	Employment	10.1	0.8	1.8	0.444444	35	37	<5	0
Scr35	16 to 25	M	0	pos	1.4	15	gp na	6.7	0.5	2.4	0.208333	44	37	5	0
Scr36	16 to 25	M	0	pos	E+	19	gp na	9	0.8	3.1	0.258065	37	34	<5	0
Scr37	26 to 35	M	0	pos	E+	nd	gp na	6.8 (E1)	0.6	1.8	0.333333	43	32	<5	0
Scr38	26 to 35	M	0	pos	E+	23	gp na	4.1	0.3	1.9	0.157895	36	34	<5	0
Scr39	26 to 35	F	0	pos	E+	20	gp na	7	0.4	2.7	0.148148	39	*	*	0
Scr40	16 to 25	F	0	pos	E+	26	gp na	4	0.4	1.1	0.363636	41	32	<5	0
Scr41	26 to 35	F	0	pos	9.34	26	gp na	7.7	0.7	2.2	0.318182	43	40	<5	0
Scr42	26 to 35	m	0	pos	E+	26	gp na	4.9	0.5	2	0.25	40	42	<5	0
Scr43	26 to 35	f	0	pos	E+ (predict)	30	gp na	5.1	0.4	2.2	0.181818	42	40	8	0
Scr44	26 to 35	m	0	pos	10.29	25	gp na	13 (N=9.2)	0.7	3	0.233333	38	38	13	0
Scr45	16 to 25	F	0	pos	8.6	21	gp na	9.4	0.7	1.9	0.368421	31	47	*	0
Scr46	36 to 45	M	0	pos	12.64	22	new entrant via OccH	5.4	0.4	2.6	0.153846	45	35	<5	0
Scr47	26 to 35	M		pos	E+	12 to 33	gp na	5.5	0.6	2	0.3	45	*	*	0
Scr48	16 to 25	M	0	pos	E+	17	gp na	3.7	0.4	1.3	0.307692	44	36	<5	0
Scr49	16 to 25	m	0	pos	4.22	17	new entrant (contact)	3.7	0.4	1.3	0.307692	44	36	<5	0
Scr50	26 to 35	f	0	pos	12.72	nd	gp na	5.9	0.4	2.2	0.181818	39	36	<5	0
Scr51	26 to 35	f	1	pos	2.83	25	gp na	7	0.6	1.8	0.333333	40	35	<5	0
Scr52	26 to 35	M	0	pos	E 9/13	nd	gp na	4.7	0.5	2.2	0.227273	45	34	<5	0
Scr53	16 to 25	M	0	pos	16.03	30	gp na	7	0.4	2.2	0.181818	52	26	<5	0
Scr54	46 to 55	f	0	pos	E15	nd	gp na	6.7	0.4	1.9	0.210526	40	34		0
Scr55	46 to 55	M	0	pos	0.83	20	gp na	4.4	0.6	2.3	0.26087	39	33	<5	0
Scr56	26 to 35	f	0	pos	E10/7	15	gp na	4.7	0.3	1.7	0.176471	40	33	<5	0
Scr57	26 to 35	f	0	pos	15.24	20	gp na	4.4	0.3	2.3	0.130435	40	30	<5	0
Scr58	36 to 45	F	0	pos	1.08	10	gp na	12	0.6	2.1	0.285714	38	31	8	0
Scr59	36 to 45	m	0	pos	14.88	19	gp na	7.7	0.6	2.9	0.206897	39	36	15	0
Scr60	46 to 55	f	0	pos	18.6	33	new entrant	6.1	0.4	1.7	0.235294	38	33	9	0
Scr61	46 to 55	m	0	pos	13.84	12 (blistered)	new entrant	8	0.6	3.1	0.193548	41	30	<5	0
Scr62	26 to 35	f	0	pos	15.54	19	new entrant	3 (N 1.5)	0.3	1.1	0.272727	37	34	<5	0
Scr63	26 to 35	m	0	pos	9.87	30	gp na	4.3	0.4	1.2	0.333333	40	39	10	0
Scr64	46 to 55	m	0	pos	15.9	22	new entrant	5.2	0.5	2.3	0.217391	40	31	<5	0
Scr65	46 to 55	f	0	pos	5.3	22	new entrant	6.4	0.5	2.7	0.185185	39	34	<5	0
Scr66	36 to 45	m	0	pos	18.3	26	new entrant	3.4 (N1.3 - drug use)	0.5	1.5	0.333333	35	29	<5	0
Scr67	56 to 65	f	0	pos	6.62	11	new entrant	8	0.6	3.3	0.181818	33	33	7	0
Scr68	26 to 35	M	0	pos	E+	20	gp na	8.6	0.7	3.7	0.189189	41	26	<5	0
Scr69	26 to 35	m	0	pos	14.9	23	gp na	5	0.6	2.1	0.285714	40	30	<5	0
Scr70	36 to 45	f	0	pos	10	30	gp na	5.4	0.3	2.2	0.136364	39	31	<5	0
Scr71	36 to 45	m	0	pos	>10	20	gp na	7.2	0.6	2.8	0.214286	43	29	<5	0
Scr72	26 to 35	m	0	pos	0.55	25	gp na	5.4	0.3	2.3	0.130435	40	28	<5	0
Scr73	36 to 45	f	0	pos	0.01	25	gp na	10.1	0.8	2	0.4	39	35	<5	0
Scr74	36 to 45	M	0	pos	3.45	25	New entrant	6.4	0.5	2.2	0.227273	39	29	22	0
Scr75	36 to 45	m	0	pos	>10	40	gp na	9.2	0.6	3.8	0.157895	50	36	<5	0
Scr76	36 to 45	f	0	pos	10	30	gp na	5.9	0.4	2.4	0.166667	35	31	27	0
Scr77	36 to 45	m	0	pos	1.65	nd	gp na	7.2	0.8	2.4	0.333333	43	31	10	0
Scr78	26 to 35	f	0	pos	9.87	20	gp na	5.9	0.4	2.1	0.190476	37	33	5	0
Scr79	46 to 55	m	0	pos	9.12	20	gp na	2.7 (N=1.4)	0.2	0.8	0.25	41	31	<5	0
Scr80	36 to 45	m	0	pos	4.52	13	gp na	4.3	0.5	1.4	0.357143	37	43	<5	0
Scr81	46 to 55	f	0	pos	10	40	gp na	9.2	0.5	2.5	0.2	32	43	11	0
Scr82	36 to 45	f	0	pos	10	50	gp na	6	0.6	2.6	0.230769	42	39	<5	0
Scr83	46 to 55	m	0	pos	10	20	gp na	4.8	0.4	1.6	0.25	42	33	<5	0
Scr84	46 to 55	f	0	pos	0.3	20	gp na	6.9	0.7	2.8	0.25	38	38	<5	0
Scr85	56 to 65	m	0	pos	10	40	gp na	5.3	0.5	1.7	0.294118	40	37	<5	0
Scr86	56 to 65	f	0	pos	9.02	8	gp na	5.8	0.6	2.2	0.272727	41	35	<5	0
Scr87	56 to 65	m	0	pos	2.63	10	gp na	7.1	0.7	2.7	0.259259	40	35	<5	0
Scr88	56 to 65	m	0	pos	E+	18	gp na	7	0.6	3.5	0.171429	39	35	<5	0
Scr89	46 to 55	M	0	pos	0.98	nd	None	3.9	0.4	0.9	0.444444	37	29	<5	0
Scr90	36 to 45	M	0	Pos	9.65	nd	Homeless/Smoker/Biologic	11.3	0.8	2.4	0.333333	41	29	<5	0
Scr91	46 to 55	M	0	Pos	13.07	nd	Refugee	3.6	0.4	1.1	0.363636	43	36	<5	0
Scr92	46 to 55	M	1	Pos	15.63	nd	Psych-anxiety/Cannabis/Smoker	5.6	0.4	3	0.133333	45	34	<5	0
Scr93	26 to 35	F	1	Pos	6.04	nd	Contact uncle	9.4	0.8	1.1	0.727273	35	39		0
Scr94	26 to 35	F	0	Pos	0.67	nd	None	5.9	0.5	2.3	0.217391	33	37	<5	0
Scr95	26 to 35	M	0	Pos	1.49	nd	Smoker	5.9	0.8	2.2	0.363636	41	34	<5	0
Scr96	26 to 35	F	0	Pos	14.35	nd	None	5.6	0.3	1.4	0.214286	40	30	7	0
Scr97	>65	M	0	Pos	16.5	nd	Smoker	10.8	1.4	2.5	0.56	40	33	<5	0
Scr98	26 to 35	F	0	Pos	16.13	nd	haemoptysis	7.5	0.7	2.7	0.259259	39	41	<5	0
Scr99	26 to 35	F	0	Pos	0.5	nd	Smoker, refugee	5.6	0.4	2.4	0.166667	37	39	*	0
Scr100	26 to 35	F	0	Pos	20.8	nd	Sertraline, refugee; contact	9.8	0.9	2.3	0.391304	33	30	<5	0
Scr101	36 to 45	f	0	pos	7.2	nd	OccH	7.1	0.6	2.8	0.214286	39	37	<5	0
Scr102	36 to 45	f	0	pos	1	nd	na; OccH	6.9	0.4	3.2	0.125	40	41	<5	0
Scr103	36 to 45	f	0	pos	E43/48		OccH	5	0.5	1.9	0.263158	39	36	<5	0
Scr104	26 to 35	f	0	pos	E+		OccH	7.1	0.6	1.7	0.352941	42	37	nd	0
Scr105	26 to 35	f	0	pos	E+		dosh	4.1 (N=1.6)	0.2	2.2	0.0909091	42	39	6	0
Scr106	26 to 35	m	0	pos	3.9	23	na	7.6	0.6	3.6	0.166667	47	30	<5	0
Scr107	26 to 35	m	0	pos	6.21	20	na	4.4	0.3	0.5	0.6	43	41	<5	0
Scr108	16 to 25	m	0	pos	18	20	na	4.8 (N 1.6)	0.3	2.7	0.111111	nd	nd	nd	0
Scr109	36 to 45	m	0	pos	E48/40		OccH - new entrant	5.9	0.6	2.5	0.24	nd	nd	nd	0
Scr110	26 to 35	m	0	pos	8.2	29	OccH	4.8	0.3	2.4	0.125	40	36	<5	0
Scr111	26 to 35	f	0	pos	4.7	25	na	5.6	0.3	2	0.15	39	36	<5	0
Scr112	26 to 35	f	0	pos	20	23	OccH - new entrant	4.5	0.3	2	0.15	43	31	nd	0
Scr113	36 to 45	f	0	pos	E+		dosh	2.9 (N 1.5)	0.2	1.2	0.166667	41	38	<5	0
Scr114	16 to 25	m	0	pos	1.2	19	na	6.2	0.5	2.8	0.178571	46	32	<5	0
Scr115	26 to 35	f	0	pos	4.5	20	na	7.6	0.4	2.7	0.148148	42	37	15	0
Scr116	16 to 25	m	0	pos	12.34	17	OccH and na	5	0.5	2	0.25	44	35	<5	0
Scr117	26 to 35	f	0	pos	2.3	nd	OccH/preg	6.1	0.6	2	0.3	38	35	8	0
Scr118	36 to 45	m	0	pos	8.9	21	OccH	6.1	0.5	2.9	0.172414	47	35	<5	0
Scr119	26 to 35	f	0	pos	1.76	24	na	6.3	0.4	2.9	0.137931	42	34	<5	0
Scr120	36 to 45	f	0	pos	E+		dosh	7.4	0.7	2.2	0.318182	40	48	5	0
Scr121	36 to 45	f	1	pos	5.47	20	fertility	5.2 (N1.9)	0.6	2.5	0.24	42	31	<5	0
Scr122	26 to 35	f	0	pos	1.4	16	na	4.7	0.4	2	0.2	39	45	<5	0
Scr123	26 to 35	m	0	pos	17.2	23	OccH	10.6	1	2.7	0.37037	43	33	<5	0
Scr124	26 to 35	f	0	pos	3	16	symptom	5.1	0.5	1.9	0.263158	40	38	<5	0
Scr125	26 to 35	m	0	pos	11.3	20	na	4.1 (N1.4)	0.5	2.1	0.238095	44	37	<5	0
Scr126	56 to 65	f	1	neg	0	19	aTNF	7.6	0.5	1.6	0.3125	31	44	11	0
Scr127	>65	f	0	pos	0.9	25	aTNF	5.2	0.6	2.2	0.272727	31	38	<5	0
Scr128	16 to 25	m	0	pos	12.76	20	na	5.2	0.6	2.1	0.285714	42	39	<5	0
Scr129	26 to 35	m	0	neg	0	16	aTNF	7	0.4	1.7	0.235294	42	36	19	0
Scr130	36 to 45	m	0	pos	10.1	nd	OccH	4.5	0.3	2.1	0.142857	43	42	<5	0
Scr131	16 to 25	m	0	pos	3.7	10	na	7.5 (E0.6)	0.5	2.3	0.217391	45	35	<5	0
Scr132	26 to 35	f	0	pos	10.6	42	OccH	4	0.5	1.5	0.333333	43	41	<5	0
Scr133	16 to 25	m	0	neg	0	16	aTNF	10	0.9	2.7	0.333333	37	38	<5	0
Scr134	16 to 25	f	0	pos	E+		dosh	5.5	0.6	2.2	0.272727	39	38	5	0
Scr135	16 to 25	m	0	pos	11.98	11	na	4.9	0.3	2.1	0.142857	46	39	<5	0
Scr136	16 to 25	m	0	pos	0.4	20	na	7.9	0.6	2.1	0.285714	45	28	<5	0
Scr137	16 to 25	f	0	pos	8	nd	OccH	7.5	0.6	2	0.3	41	35	nd	0
Scr138	46 to 55	f	0	pos	2.2	0	aTNF	7.8	0.7	1.9	0.368421	33	38	13	0
Scr139	26 to 35	f	1	pos	21.9	15	OccH	7.7	0.5	2.1	0.238095	39	32	<5	0
Scr140	26 to 35	m	0	pos	E50/20		na	6.9	0.6	1.9	0.315789	39	34	<5	0
Scr141	36 to 45	f	0	pos	E35/4		OccH	9.1	0.7	3.2	0.21875	36	40	<5	0
Scr142	26 to 35	f	0	pos	7.47	19	OccH	5.6	0.4	2.1	0.190476	42	34	<5	0
Scr143	36 to 45	m	0	pos	9.14	0	aTNF	7	0.5	3.9	0.128205	42	32	nd	0
Scr144	26 to 35	f	0	pos	5.94	20	na	5.2	0.3	1.2	0.25	40	41	7	0
Scr145	16 to 25	m	0	pos	9.4	20	na	4.1	0.3	1.3	0.230769	44	29	<5	0
Scr146	16 to 25	f	1	pos	0.54	12	OccH	4(N=1.9)	0.3	1.8	0.166667	39	40	<5	0
Scr147	26 to 35	m	0	pos	6.5	21	na	3.6 (N1.5)	0.3	1.6	0.1875	39	31	<5	0
Scr148	36 to 45	f	0	pos	E+	nd	OccH	4.8	0.3	1.6	0.1875	43	35	<5	0
Scr149	16 to 25	f	0	pos	10.7	17	OccH	6.6	0.7	2.8	0.25	38	41	<5	0
Scr150	26 to 35	f	0	pos	E+	nd	dosh	4.9 (N1.7)	0.4	2.5	0.16	38	40	nd	0
Scr151	26 to 35	f	0	pos	0.9	12	na	7.6	0.3	2.4	0.125	39	43	9	0
Scr152	26 to 35	f	0			25	OccH	4.6	0.4	1.7	0.235294	38	42	<5	0
Scr153	36 to 45	f	0	pos	E+	nd	OccH	4.8	0.3	2.3	0.130435	33	37	<5	0
Scr154	>65	m	0	pos	E15/0	nd	dosh	4.5 (N1.8)	0.6	1.7	0.352941	38	41	5	0
Scr155	36 to 45	f	0	pos	1.8	nd	aTNF	6.6	0.5	3	0.166667	37	40	<5	0
Scr156	26 to 35	m	0	pos	8.5	17	na	4.4 (N1.9)	0.5	1.8	0.277778	37	36	<5	0
Scr157	36 to 45	m	0	pos	7.14	0	aTNF	8.9	0.5	2.5	0.2	42	40	<5	0
Scr158	26 to 35	m	0	pos	E+	nd	dosh	3 (n1)	0.4	1.4	0.285714	39	56	<5	0
Scr159	36 to 45	f	0	pos	10.6	nd	OccH	5.3	0.4	2.2	0.181818	38	39	<5	0
Scr160	26 to 35	f	0	pos	E+	nd	dosh	4.9	0.5	1.8	0.277778	36	38	<5	0
Scr161	26 to 35	f	0	pos	7.3	18	na	7.9	0.6	2.4	0.25	42	37	<5	0
Scr162	26 to 35	f	0	pos	1.08	20	OccH	6.8	0.7	2.7	0.259259	39	42	<5	0
Scr163	26 to 35	m	0	pos	E+	nd	dosh	4.6 (N1.8)	0.4	2.2	0.181818	40	41	<5	0
Scr164	36 to 45	f	0	pos	0.91	0	aTNF	9	0.8	2.3	0.347826	35	36	10	0
Scr165	56 to 65	f	0	pos	E+	nd	dosh	5	0.4	1.3	0.307692	28	52	<5	0
Scr166	56 to 65	m	0	pos	E68/32	nd	dosh	3.5 (N1.9)	0.4	1.1	0.363636	38	34	<5	0
Scr167	56 to 65	f	0	pos	1.3	11	aTNF	7.7	0.5	1.4	0.357143	35	39	30	0
Scr168	26 to 35	m	0	pos	10.75	20	na	4.2 (N1.8)	0.6	1.5	0.4	39	36	<5	0
Scr169	36 to 45	f	0	pos	0.51	nd	OccH	5.9	0.4	1.7	0.235294	41	42	<5	0
Scr170	16 to 25	f	0	pos	4.07	>15	OccH	4.7	0.3	2.3	0.130435	39	36	nd	0
Scr171	26 to 35	f	0	pos	12.36	21	na	7.2	0.6	1.9	0.315789	41	42	<5	0
Scr172	56 to 65	m	0	pos	1.6	16	aTNF	7.2	0.5	2.2	0.227273	42	33	<5	0
Scr173	46 to 55	m	0	pos	4.53	11	aTNF	23 (L)	0.6	4.3	0.139535	38	35	8	0
Scr174	16 to 25	m	0	pos	1.1	15	na	5.9	0.4	1.9	0.210526	44	30	<5	0
Scr175	56 to 65	f	0	pos	13.67	10	aTNF	6.1	0.4	2.1	0.190476	37	40	14	0
Scr176	26 to 35	m	0	pos	5.89	16	na	8	0.6	3.6	0.166667	41	38	<5	0
Scr177	26 to 35	f	0	pos	4.46	16	na	8.4	0.4	1.9	0.210526	41	39	<5	0
Scr178	26 to 35	m	0	pos	5.95	18	na	5.4	0.2	0.8	0.25	43	36	<5	0
Scr179	46 to 55	m	1	pos	0.76	17	aTNF	11.3 (N8.6)	0.6	1.9	0.315789	32	41	61	0
Scr180	26 to 35	f	0			15	na	5.7	0.3	2.9	0.103448	45	37	<5	0
Scr181	26 to 35	f	0	pos	11.96	20	na	5	0.2	1.8	0.111111	42	50	10	0
Scr182	16 to 25	f	0	pos	10	17	na	6.5	0.3	1.4	0.214286	39	33	<5	0
Scr183	56 to 65	m	0	pos	4.66	25	aTNF	4.8	0.4	1.4	0.285714	36	38	nd	0
Scr184	56 to 65	f	0	pos	1.9	15	aTNF	10.8	0.8	3.5	0.228571	38	43	23	0
Scr185	26 to 35	m	0	pos	11.65	22	na	6.6	0.7	1.8	0.388889	40	37	<5	0
Scr186	36 to 45	f	0	pos	11.1	21	other	5.5	0.3	2	0.15	39	32	<5	0
Scr187	26 to 35	f	0	pos	12.21	20	OccH	9.9	0.8	1.3	0.615385	40	32	5	0
Scr188	>65	m	1	pos	0.4 & 0.98	0	aTNF	8.5	1.5	1.8	0.833333	35	34	<5	0
Scr189	36 to 45	f	0	pos	7.54	nd	OccH	5.9	0.6	2.2	0.272727	38	38	<5	0
Scr190	36 to 45	m	0	pos	E+	nd	dosh	4 (N1.8)	0.5	1.6	0.3125	41	54	<5	0
Scr191	36 to 45	m	0	pos	E+	nd	dosh	3.8	0.3	1.2	0.25	43	36	nd	0
Scr192	46 to 55	m	0	pos	10.8	nd	OccH	6.4	0.6	2.6	0.230769	40	36	<5	0
Scr193	>65	f	0	pos	2.38	29	aTNF	6.8	0.7	2.4	0.291667	34	44	20	0
Scr194	36 to 45	m	0	pos	E+		dosh	6.6	0.6	2.7	0.222222	39	39	<5	0
Scr195	26 to 35	f	0	pos	16.66	20	na	8	0.5	1.8	0.277778	40	33	<5	0
Scr196	46 to 55	f	1	pos	10.13	nd	OccH	7.2	0.6	2.6	0.230769	40	30	<5	0
Scr197	16 to 25	m	0	pos	19.23	pos	other	7.1	0.6	2.5	0.24	41	29	<5	0
Scr198	26 to 35	f	0	pos	1.61	30	na	8	0.4	1.8	0.222222	44	30	<5	0
Scr199	46 to 55	f	1	pos	0.36	20	aTNF	7.2	0.6	2.1	0.285714	47	29	<5	0
Scr200	26 to 35	f	0	pos	0.53	20	na	12.4 (N7.7)	0.7	3.8	0.184211	42	31	<5	0
Scr201	36 to 45	f	0	pos	E+	nd	dosh	6.2	0.5	2.7	0.185185	36	35	nd	0
Scr202	46 to 55	f	0	pos	E+	nd	dosh	7	0.5	2.9	0.172414	39	43	38	0
Scr203	26 to 35	m	0	pos	E+	nd	dosh	6.3	0.8	2.8	0.285714	38	72	<5	0
Scr204	26 to 35	m	0	pos	1.45	16	na	4.3	0.3	1.4	0.214286	38	33	<5	0
Scr205	26 to 35	m	0	pos	1.03	15	other	7	0.4	2.4	0.166667	43	35	<5	0
Scr206	26 to 35	f	0	pos	1.07	10	na	5	0.3	2.2	0.136364	41	31	<5	0
Scr207	26 to 35	m	0	pos	7	17	na	6.5	0.3	2.5	0.12	44	41	<5	0
Scr208	36 to 45	m	0	pos	6.53	nd	OccH	8.9	0.6	4.3	0.139535	37	38	nd	0
Scr209	36 to 45	m	1	pos	1.52	18	OccH	6.8	0.5	2.6	0.192308	41	27	<5	0
Scr210	46 to 55	f	0	pos	5.6	nd	OccH	5.6	0.3	2.2	0.136364	43	42	<5	0
Scr211	26 to 35	f	0	pos	E+	nd	dosh	9.4 (N8.1)	0.6	0.8	0.75	25	50	nd	0
Scr212	16 to 25	f	0	pos	13.19	23	na	4.3	0.3	1.5	0.2	36	38	<5	0
Scr213	36 to 45	f	0	pos	E+	nd	dosh	4.9	0.5	1.9	0.263158	nd	nd	nd	0
Scr214	26 to 35	m	0	pos	12.26	20	na	6.6	0.4	2.4	0.166667	40	30	<5	0
Scr215	46 to 55	m	0	pos	E+	nd	dosh	3.6 (L)	0.37	0.9	0.411111	35	32	nd	0
Scr216	26 to 35	f	0	pos	12.52	15	na	7	0.4	2.2	0.181818	34	39	16	0
Scr217	26 to 35	m	0	pos	19.27	20	OccH	3.6 (N1.3)	0.4	1.8	0.222222	40	37	<5	0
Scr218	26 to 35	f	0	pos	E+	nd	dosh	4.6 (N1.8)	0.5	2.1	0.238095	31	48	<5	0
Scr219	16 to 25	f	0	pos	14.35	20	na	6.7	0.5	2.1	0.238095	35	36	nd	0
Scr220	36 to 45	f	0	pos	E+	nd	dosh	8.8	0.5	3	0.166667	40	29	<5	0
Scr221	16 to 25	f	0	pos	1.71	18	OccH	3.5 (N1.8)	0.2	1.3	0.153846	44	30	<5	0
Scr222	16 to 25	m	0	pos	1.57	8	OccH	5.6	0.3	1.7	0.176471	42	33	<5	0
Scr223	36 to 45	m	0	pos	0.48	11	aTNF	9	0.6	3.3	0.181818	41	40	<5	0
Scr224	26 to 35	m	1	pos	0.74	0	OccH	8.7	0.5	2.5	0.2	46	36	<5	0
Scr225	46 to 55	m	0	pos	E+	nd	dosh	4.7 (N1.9)	0.3	2.4	0.125	39	41	nd	0
Scr226	>65	m	1	pos	9.64	11	aTNF	5.7	0.5	1.8	0.277778	36	39	37	0
Scr227	16 to 25	m	0	pos	1.66	22	other	7.2	0.4	1.9	0.210526	44	34	6	0
Scr228	36 to 45	m	0	pos	6.23	nd	OccH	7.8	0.6	2.8	0.214286	41	33	5	0
Scr229	16 to 25	f	0	pos	13.88	23	na	4.8	0.3	1.6	0.1875	38	34	<5	0
Scr230	26 to 35	f	0	pos	14.4	20	na	7.8	0.8	3.1	0.258065	36	35	5	0
Scr231	26 to 35	m	0	pos	2.6	16	na	6.1 (E0.7)	0.7	1.8	0.388889	45	31	nd	0
Scr232	26 to 35	m	1	nd	nd	17	aTNF	7.5	0.6	2.6	0.230769	45	38	<5	0
Scr233	16 to 25	m	0	pos	10.2	20	na	4.5	0.3	1.7	0.176471	47	30	<5	0
Scr234	26 to 35	f	0	pos	E+	nd	dosh	7.6	0.5	2.5	0.2	42	41	nd	0
Scr235	26 to 35	m	0	neg		25	na	4.8	0.4	2.2	0.181818	44	29	<5	0
Scr236	26 to 35	m	0	pos	4	25	na	6	0.6	1	0.6	42	32	8	0
Scr237	36 to 45	f	0	pos	12.7	21	OccH	3.6 (N1.6)	0.3	1.6	0.1875	40	34	<5	0
Scr238	26 to 35	m	0	pos	12.9	20	na	6.8	0.5	2.6	0.192308	43	38	8	0
Scr239	16 to 25	m	0	pos	15.9	20	na	6.5	0.6	2	0.3	45	28	<5	0
Scr240	26 to 35	m	0	pos	19.13	9	A&E screening	9.3	0.7	1.9	0.368421	48	33	nd	0
Scr241	26 to 35	f	0	pos	1.4	18	OccH	8.9	0.6	3	0.2	41	38	<5	0
Scr242	46 to 55	m	0	pos	0.56	nd	A&E screening	9	1.2	3.2	0.375	nd	nd	<5	0
Scr243	16 to 25	f	0	pos	14	11	OccH	7.9	0.6	1.9	0.315789	30	36	<5	0
Scr244	26 to 35	f	0	pos	0.7	14	A&E screening	4.9	0.5	1.9	0.263158	31	33	35	0
Scr245	26 to 35	m	0	pos	14.5	18	na	4.9	0.4	2.1	0.190476	41	32	<5	0
Scr246	16 to 25	f	0	neg		17	na	6.2	0.4	2.4	0.166667	46	31	<5	0
Scr247	36 to 45	m	0	pos	2.9	nd	A&E screening	4.5	0.4	1.8	0.222222	46	27	nd	0
Scr248	46 to 55	m	0	pos	9.1	nd	A&E screening	6.2	0.3	2	0.15	45	32	9	0
Scr249	56 to 65	f	0	pos	2.5	nd	A&E screening	12 (L)	0.7	4.2	0.166667	39	37	9	0
Scr250	>65	m	0	pos	16.8	nd	A&E screening	8.4	0.9	2.2	0.409091	39	31	<5	0
Scr251	>65	m	0	pos	16.8	nd	A&E screening	7.3	0.7	1.4	0.5	44	30	12	0
Scr252	46 to 55	m	0	pos	0.4	nd	A&E screening	2.7 (N0.9)	0.3	1.2	0.25	40	33	<5	0
Scr253	36 to 45	f	0	pos	1.3	nd	A&E screening	7.3	0.5	1.7	0.294118	nd	nd	nd	0
Scr254	26 to 35	m	0	pos	0.6	nd	A&E screening	9.2	0.6	2.7	0.222222	42	38	21	0
Scr255	36 to 45	f	0	pos	15.8	20	OccH	5	0.4	2.3	0.173913	36	32	nd	0
Scr256	26 to 35	f	0	pos	7.8	19	na	7.9	0.3	1.3	0.230769	39	32	30	0
Scr257	56 to 65	f	0	pos	E+	22	OccH	5.2	0.4	2.6	0.153846	36	33	<5	0
Scr258	26 to 35	f	1	neg		18	na	6.3 (N1.8)	0.6	3.5	0.171429	38	30	12	0
Scr259	16 to 25	m	0	pos	10	19	na	6.4	0.7	2.3	0.304348	41	35	<5	0
Scr260	26 to 35	f	0	neg		20	na	6.4	0.3	3.3	0.0909091	39	37	7	0
Scr261	36 to 45	f	0	pos	E+	nd	dosh	4.1	0.4	1.7	0.235294	38	40	<5	0
Scr262	16 to 25	f	0	pos	0.85	0	A&E screening	4.3	0.3	1	0.3	38	42	<5	0
Scr263	56 to 65	f	0	pos	6.8	nd	A&E screening	10.8	0.9	3.5	0.257143	41	39	6	0
Scr264	36 to 45	m	1	pos	13.7	nd	A&E screening	8.2	0.5	2.3	0.217391	39	28	<5	0
Scr265	16 to 25	m	0	pos	16.6	13	na	2.8 (N0.9)	0.4	1.4	0.285714	43	28	<5	0
Scr266	36 to 45	f	0	pos		nd	na	6.9	0.6	2.1	0.285714	39	33	<5	0
Scr267	26 to 35	m	0	neg		15	na	5.2	0.7	2	0.35	41	37	5	0
Scr268	26 to 35	m	0	pos	9.7	18	na	4.9 (N1.6)	0.1	0.6	0.166667	44	33	<5	0
Scr269	26 to 35	f	0	neg		16	na	6.3	0.6	1.6	0.375	46	26	<5	0
Scr270	26 to 35	f	0	pos	16.9	14	OccH	6.9	0.6	2.9	0.206897	42	34	<5	0
Scr271	26 to 35	f	0	pos	14.5	22	OccH	6.3	0.4	2.6	0.153846	43	29	<5	0
Scr272	16 to 25	f	1	pos	19.8	40	gp	11.3 (N7.6)	0.8	2.8	0.285714	44	34	<5	0
Scr273	26 to 35	f	0	pos	15.7	25	OccH	6.2	0.5	3.1	0.16129	41	34	<5	0
Scr274	16 to 25	m	0	pos	14.8	nd	na	4.7 (N1.1)	0.8	2.7	0.296296	40	38	<5	0
Scr275	26 to 35	m	0	pos	8.3	16	PoH	4.1 (N1.6)	0.3	2.1	0.142857	45	34	5	0
Scr276	16 to 25	f	0	neg	0.08	17	OccH	6.6	0.4	1.8	0.222222	41	37	<5	0
Scr277	36 to 45	m	0	pos	E+	nd	dosh	3.2 (N1.1)	0.4	1.6	0.25	42	34	<5	0
Scr278	26 to 35	m	0	pos	4.07	21	na	5.8	0.4	2	0.2	45	35	<5	0
Scr279	26 to 35	m	0	neg		22	na	8.8	0.7	3.1	0.225806	43	30	<5	0
Scr280	36 to 45	f	0	pos	E+	nd	dosh	3.8 (N1)	0.4	2.2	0.181818	40	51	12	0
Scr281	26 to 35	m	0	pos	13.56	15	na	3.8 (N1.7)	0.3	1.6	0.1875	49	39	<5	0
Scr282	26 to 35	f	0	nd		38	na	5.3	0.4	1.1	0.363636	48	34	<5	0
Scr283	26 to 35	m	0	nd		18	na	7.9	0.8	1.9	0.421053	44	31	<5	0
Scr284	26 to 35	m	0	nd		G3	na	4.9	0.4	1.1	0.363636	46	28	<5	0
Scr285	26 to 35	f	0	nd		G2 & >15	na	4.4	0.3	1.8	0.166667	48	39	<5	0
Scr286	16 to 25	m	0	nd		18 to 25	na	6.7	0.3	1.3	0.230769	39	27	44	0
Scr287	26 to 35	m	0	neg	E-	G3	na	5.6	0.5	2.2	0.227273	46	29	<5	0
Scr288	26 to 35	m	0	nd		G3	na	3.9	0.3	0.7	0.428571	39	36	<5	0
Scr289	26 to 35	m	0	nd		G4	na	4.4	0.4	1.7	0.235294	44	26	<5	0
Scr290	26 to 35	m	0	nd		G4	na	9.8	1.2	2.7	0.444444	45	29	6	0
Scr291	56 to 65	m	0	pos	E+	G2	aTNF	5.4	0.5	1.5	0.333333	40	28	<5	0
Scr292	16 to 25	f	0	nd		G4	na	11 (N9)	0.6	1.4	0.428571	43	33	<5	0
Scr293	36 to 45	f	0	neg	E-	G3	aTNF	8.2	0.4	2.3	0.173913	41	35	<5	0
Scr294	26 to 35	m	0	nd		G4	na	3.5 (N1.3)	0	2.2	0	47	29	<5	0
Scr295	26 to 35	m	0	nd		G3	na	10.3	0.6	2.5	0.24	46	32	9	0
Scr296	16 to 25	f	0	nd		G3	na	6.9	0.5	1.1	0.454545	36	35	<5	0
Scr297	16 to 25	f	0	nd		G3	na	5.4	0.3	2.8	0.107143	42	36	5	0
Scr298	26 to 35	f	1	pos	E+	nd	OccH	4.6	0.2	1.3	0.153846	48	31	<5	0
Scr299	26 to 35	m	0	pos		G3	na	3.4 (N1.6)	0.3	1.4	0.214286	44	26	<5	0
Scr300	36 to 45	f	0	nd		G4	na	5.9	0.4	2.8	0.142857	nd	nd	nd	0
Scr301	26 to 35	m	0	nd		25	na	8.6	0.5	2.6	0.192308	47	26	<5	0
Scr302	26 to 35	m	0	nd		20	na	6.4	0.6	2.3	0.26087	47	29	<5	0
Scr303	16 to 25	m	0	nd		17	na	4.6	0.4	2	0.2	46	32	<5	0
Scr304	16 to 25	m	0	nd		26	na	8 (E.6)	0.6	2.4	0.25	45	35	6	0
Scr305	36 to 45	f	0	pos	E+	nd	dosh	6.5 (E 1)	0.7	2.4	0.291667	33	39	<5	1
Scr306	26 to 35	f	0	nd		17 to 50	na	10	0.4	2.3	0.173913	43	28	<5	0
Scr307	26 to 35	m	0	nd		18	na	6.6 (E0.6)	0.7	1.9	0.368421	48	29	<5	0
Scr308	36 to 45	f	0	nd		17	na	8.2	0.7	2.8	0.25	48	30	<5	0
Scr309	36 to 45	f	0	nd		21	na	6.6	0.5	2.2	0.227273	44	23	<5	0
Scr310	16 to 25	m	0	nd		21	na	7.9	0.6	2.4	0.25	51	32	5	0
Scr311	26 to 35	f	0	nd		20	na	12.3 (N8.2)	0.5	3.3	0.151515	42	36	9	0
Scr312	26 to 35	f	0	nd		20	na	6.9	1	2.8	0.357143	39	28	<5	0
Scr313	26 to 35	m	0	nd		22	na	7.3	0.7	2.3	0.304348	47	28	<5	0
Scr314	26 to 35	f	0	nd		18	na	3.8 (N1.4)	0.3	2	0.15	41	32	<5	0
Scr315	26 to 35	f	0	nd		19	na	5	0.5	1.4	0.357143	41	25	<5	0
Scr316	26 to 35	f	0	nd		18	na	5.6	0.4	1.6	0.25	42	30	<5	0
Scr317	26 to 35	m	0	nd		20	na	5.6 (N1.6)	0.8	3.1	0.258065	45	39	<5	0
Scr318	26 to 35	m	0	nd		22	na	5.5	0.3	2.2	0.136364	nd	nd	<5	0
Scr319	26 to 35	m	0	nd		20	na	6.3	0.4	2.7	0.148148	46	32	<5	0
Scr320	26 to 35	f	0	nd		25	na	6.8	0.5	1.8	0.277778	45	33	<5	0
Scr321	46 to 55	m	0	nd		17	aTNF	8.8	0.5	1.8	0.277778	36	34	32	0
Scr322	16 to 25	m	0	nd		17	na	4 (N1.1)	0.5	2.4	0.208333	39	30	<5	0
Scr323	26 to 35	f	0	pos	E+	nd	dosh	7.4	0.5	2.2	0.227273	nd	nd	nd	1
Scr324	16 to 25	f	0	pos	14.8	20	na	5.3 (N1.7)	0.5	2.7	0.185185	40	34	<5	0
Scr325	26 to 35	m	0	nd		30	OccH	3.5 (N1.4)	0.3	1.7	0.176471	nd	nd	nd	0
Scr326	16 to 25	m	0	nd		21	na	4.9	0.5	2	0.25	43	36	<5	0
Scr327	16 to 25	m	0	nd		30	na	6.4	0.7	2.2	0.318182	41	31	5	0
Scr328	26 to 35	f	0	nd		18	na	5.5	0.4	1.8	0.222222	39	28	<5	0
Scr329	26 to 35	f	0	nd		22	na	5.3	0.4	1.9	0.210526	45	32	nd	0
Scr330	26 to 35	m	0	nd		21	na	5.9	0.4	2.5	0.16	43	32	<5	0
Scr331	26 to 35	f	0	nd		17	na	6.1	0.4	2.4	0.166667	38	39	<5	0
Scr332	26 to 35	f	0	nd		20	na	4.1 (N1.6)	0.6	1.7	0.352941	39	37	<5	0
Scr333	26 to 35	f	0	nd		19	na	5.5	0.4	2.3	0.173913	39	35	<5	0
Scr334	16 to 25	f	0	nd		11	na	4.5	0.4	1.9	0.210526	40	36	<5	0
Scr335	16 to 25	m	0	nd		17	na	9.6	0.6	3	0.2	45	37	<5	0
Scr336	16 to 25	m	0	nd		17	na	4 (N1.1)	0.5	2.4	0.208333	39	30	<5	0
Scr337	26 to 35	f	0	nd		16	na	6.3	0.4	2.6	0.153846	42	30	<5	0
Scr338	26 to 35	m	0	nd		19	na	4.4	0.5	1.5	0.333333	42	33	<5	0
Scr339	26 to 35	f	0	nd		19	na	10 (N8.1)	0.4	1.4	0.285714	43	31	<5	0
Scr340	16 to 25	f	0	nd		18	na	7.2	0.5	1.5	0.333333	40	34	9	0
Scr341	26 to 35	m	0	pos	E+	nd	dosh	3.8 (N1.7)	0.5	1.4	0.357143	42	35	<5	0
Scr342	26 to 35	m	0	nd		20	na	5.5	0.4	1.9	0.210526	47	25	<5	0
Scr343	26 to 35	m	0	nd		22	na	7.7	0.6	1.9	0.315789	40	32	nd	0
Scr344	36 to 45	f	0	pos	E+	nd	dosh	6.3	0.6	1.8	0.333333	nd	nd	nd	0
Scr345	26 to 35	f	0	pos	10	18	na	6.7	0.6	1.9	0.315789	41	34	<5	0
Scr346	16 to 25	m	0	pos	9.17	17	na	3 (N1.1)	0.4	1.5	0.266667	42	40	<5	0
Scr347	16 to 25	m	0	neg		18	na	7.7	0.8	2.9	0.275862	38	35	10	0
Scr348	36 to 45	f	0	pos	12.42	nd	OccH	9.6	0.9	2	0.45	37	36	9	0
Scr349	26 to 35	f	0	nk		23	na	5.5	0.5	1.3	0.384615	44	27	<5	0
Scr350	16 to 25	f	0	pos	4	nd	A&E screening	7	0.4	2.4	0.166667	39	37	<5	0
Scr351	26 to 35	f	0	pos	3.7	18	na	5.1	0.3	1.4	0.214286	46	33	<5	0
Scr352	26 to 35	f	0	pos	7.5	25	na	5.7	0.6	2.1	0.285714	37	35	nd	0
Scr353	16 to 25	f	0	neg		17	na	4.7	0.4	2.2	0.181818	45	37	<5	0
Scr354	26 to 35	m	0	nd		16	na	3.9 (N1.4)	0.4	1.8	0.222222	44	35	<5	0
Scr355	16 to 25	f	0	pos	11.6	17	na	4.3	0.3	1.2	0.25	31	32	6	0
Scr356	16 to 25	m	0	pos	9.5	20	na	7	0.6	1.6	0.375	45	30	<5	0
Scr357	26 to 35	m	0	pos	9.1	8	na	4.3 (N1.6)	0.4	2.2	0.181818	41	34	<5	0
Scr358	26 to 35	f	0	pos	9.5	10	na	5.4	0.3	2	0.15	42	31	<5	0
Scr359	26 to 35	f	0	pos	11.6	15	na	4.1	0.2	1.7	0.117647	42	33	<5	0
Scr360	26 to 35	m	0	pos	12.3	21	na	6.5	0.5	1.4	0.357143	44	31	<5	0
Scr361	26 to 35	m	0	pos	17	16	na	7.2	0.6	2.2	0.272727	46	27	<5	0
Scr362	26 to 35	m	0	pos	1.75	17	na	7.9	0.5	2.4	0.208333	44	31	<5	0
Scr363	56 to 65	f	0	pos	E+	nd	dosh	7.2	0.6	2.9	0.206897	37	41	nd	0
Scr364	26 to 35	f	0	pos	7.84	10	na	6.7	0.4	2.2	0.181818	43	26	<5	0
Scr365	36 to 45	f	0	pos	6.3	nd	OccH	4.3	0.4	1.2	0.333333	45	30	<5	0
Scr366	46 to 55	f	1	pos	1.4	nd	A&E screening: EtOH and pl eff	6.6	0.8	2.5	0.32	28	37	nd	0
Scr367	16 to 25	f	0	neg		20	na	4.3	0.3	1.7	0.176471	39	34	<5	0
Scr368	16 to 25	f	0	neg		20	na	4.8	0.5	1.6	0.3125	41	43	<5	0
Scr369	36 to 45	m	0	pos	2.8	nd	homeless	6.9	0.4	2.1	0.190476	35	47	19	0
Scr370	36 to 45	f	0	pos	14.3	nd	homeless	4.4	0.3	1.4	0.214286	38	33	<5	0
Scr371	26 to 35	m	1	pos	0.8	13	A&E screening	6.5	0.5	2.8	0.178571	39	27	<5	0
Scr372	26 to 35	m	0	pos	1.9	nd	A&E screening	7.8	0.5	1.9	0.263158	46	40	<5	0
TB cases found at screening
TBScr1	56 to 65	f	0		nd	G4	s	6.2	0.4	1.9	0.210526	41	41	<5
TBScr2	26 to 35	f	1		nd	nd	s	10.9	1.1	2.2	0.5	35	35	82
TBScr3	26 to 35	f	0		nd	G4	s	6.1	0.6	1.8	0.333333	41	43	16
TBScr4	16 to 25	f	0		nd	G3	na	4.1 (N=0.9)	0.3	2.4	0.125	44	28	<5
TBScr5	26 to 35	f	1		nd	nd	s	4.3	0.2	1.6	0.125	nd	nd	<5
TBScr6	26 to 35	m	0		nd	G4	s	3.8 (N=1.6)	0.5	1.7	0.294118	47	32	<5
TBScr7	26 to 35	m	1		nd	G4	na	4.8	0.3	1.4	0.214286	44	37	<5
TBScr8	16 to 25	f	0		nd	G3	na	7.8	0.7	1.7	0.411765	43	34	<5
TBScr9	36 to 45	f	1		nd	nd	s	4.1 (N=1.6)	0.4	1.9	0.210526	39	31	15
TBScr10	36 to 45	m	1		nd	nd	s	6.7	0.9	0.9	1	nd	nd	14
TBScr11	16 to 25	m	0		nd	nd	s	8.1	1.1	1.7	0.647059	40	33	nd
TBScr12	16 to 25	m	0		nd	22	s	5.8	0.6	1.6	0.375	40	30	<5
TBScr13	56 to 65	m	1		nd	nd	s	8.2	1.1	2.5	0.44	41	35	<5
TBScr14	46 to 55	f	0		nd	nd	s	10.6	0.5	5.1	0.0980392	43	33	25
TBScr15	36 to 45	m	0		nd	nd	s	11.2 (N=8.8)	1.1	1.1	1	45	35	7
TBScr16	56 to 65	f	1		nd	nd	s	15.1 (N=10.4)	1.1	3.3	0.333333	40	32	13
TBScr17	16 to 25	m	0		nd	36	na	12.2 (M)	1.1	2.8	0.392857	nd	nd	13
TBScr18	56 to 65	f	1		nd	nd	s	10.3	0.4	2.2	0.181818	39	34	13
TBScr19	26 to 35	m	1		nd	nd	s	6.7	0.5	1.9	0.263158	48	27	12
TBScr20	16 to 25	m	0		nd	17	s	6.7	0.7	2.1	0.333333	43	34	<5
TBScr21	16 to 25	m	1		nd	25	s	7.3	0.7	2	0.35	34	46	38
TBScr22	26 to 35	f	0		nd	83	s	8.1	0.5	2.7	0.185185	nd	nd	nd
TBScr23	26 to 35	f	0		nd	17	s	4.7	0.5	1.8	0.277778	43	44	13
TBScr24	16 to 25	f	0		nd	15	s	8.5	0.7	2.4	0.291667	42	36	<5
TBScr25	>65	m	0		nd	nd	s	6.2	0.5	1.1	0.454545	29	40	41
TBScr26	56 to 65	m	0		nd	nd	s	10.9 (N=9.4)	0.7	0.8	0.875	43	32	<5
TBScr27	16 to 25	f	0		nd	15	s	7.6	0.8	2	0.4	43	39	<5
TBScr28	46 to 55	m	0		nd	30	s	5.1	0.7	1.2	0.583333	30	38	nd
TBScr29	36 to 45	m	0		nd	nd	s	9.8	0.3	0.6	0.5	25	43	129
TBScr30	26 to 35	m	0		nd	22	na	4.6	0.2	1.7	0.117647	44	41	<5
TBScr31	16 to 25	m	0		nd	17	na	8.2	0.5	1.3	0.384615	46	33	7
TBScr32	26 to 35	f	0		nd	15	na	7.9	0.6	2.1	0.285714	48	37	nd
TBScr33	26 to 35	m	0		nd	19	na	6.3	0.9	3	0.3	39	35	<5
TBScr34	26 to 35	f	0		nd	24	s	7.7	0.7	2.6	0.269231	40	37	<5
TBScr35	46 to 55	f	0		nd	15	s	4.6	0.2	0.8	0.25	38	42	22
TBScr36	26 to 35	f	0		nd	16	na	4.9	0.4	1.5	0.266667	38	34	26
TBScr37	26 to 35	m	1		nd	24	s	6.7	0.8	1.6	0.5	42	36	<5
TBScr38	16 to 25	f	1		nd	24	s	6.4	0.4	1	0.4	35	42	92
TBScr39	26 to 35	f	0		nd	21	na	6.8	0.9	2	0.45	41	35	<5
TBScr40	26 to 35	m	0		nd	nd	s	6.8	0.8	1.9	0.421053	24	42	128
TBScr41	56 to 65	f	0		nd	nd	s	8.9	0.9	1.5	0.6	20	67	nd
TBScr42	16 to 25	f	1		nd	0 to 17	s	5.9	0.4	2.5	0.16	40	39	32
TBScr43	16 to 25	f	1		nd	20	ln	6.6	0.3	2.2	0.136364	42	36	<5
TBScr44	46 to 55	m	0	pos	10.2	nd	s	8.8	0.4	4.1	0.097561	47	34	<5
TBScr45	>65	f	0				c &ln	7.9	0.5	3.4	0.147059	36	38	<5
TBScr46	26 to 35	f	0	pos	12.94	30	s	7.9	0.4	1.6	0.25	33	42	54
TBScr47	16 to 25	m	0	pos	12.2	25	s	4.8	0.5	1.5	0.333333	44	33	<5
TBScr48	36 to 45	f	1	id	id	nd	s	6.8	1.2	0.9	1.33333	26	71	134
TBScr49	16 to 25	m	0	pos	11.6	25	na	9.7 (N=7.7)	0.6	1.4	0.428571	37	35	64
TBScr50	26 to 35	m	0		nd	20	s	5.3	0.5	2.3	0.217391	42	38	<5
TBScr51	36 to 45	f	0	pos	4.65	nd	s	8.3	0.6	3.3	0.181818	37	35	<5
TBScr52	16 to 25	m	0	pos	16.7	17	s	10.7	0.9	4.8	0.1875	nd	nd	nd
TBScr53	36 to 45	f	1	neg	neg	nd	s	8	0.7	1	0.7	42	34	<5
TBScr54	16 to 25	m	1	pos	5.9	25	s	11	1.3	1.7	0.764706	37	38	88
TBScr55	36 to 45	f	0	pos	E+	G2	dosh	7.7	0.5	2.5	0.2	nd	nd	nd
TBScr56	26 to 35	f	0	pos	9.4	0	s	4.9	0.5	1.7	0.294118	35	41	10
TBScr57	36 to 45	m	1	pos	16.5	nd	s	10.4	0.9	2.6	0.346154	36	45	8
TBScr58	36 to 45	f	0	pos	15.92	28	na	6.7	0.8	2.9	0.275862	36	35	<5
TBScr59	16 to 25	m	1	pos	16.72	20	s	6.4	0.6	3	0.2	40	40	<5
TBScr60	>65	m	0		nd	nd	s	6.4	0.5	2.8	0.178571	29	47	59
TBScr61	36 to 45	m	1	pos	14.87	nd	s	8.7	0.7	3.4	0.205882	39	39	24
TBScr62	36 to 45	m	1	pos	1.41	nd	pl	10.7 (N=7.9)	1.6	1.1	1.45455	31	44	91
TBScr63	46 to 55	f	0		nd	nd	pl	7.3	0.5	1.1	0.454545	25	47	nd
TBScr64	16 to 25	m	0	pos	2.98	25	na	5.6	0.4	2.6	0.153846	42	38	<5
TBScr65	36 to 45	f	0	pos	16.76	22	nk	7	0.5	1.8	0.277778	40	42	14
TBScr66	26 to 35	f	0	pos	5.75	17		3.1 (N=1.6)	0.4	1	0.4	31	46	nd
TBScr67	>65	f	0	pos	1.44	nd	na	5.9	0.5	1.9	0.263158	33	44	21
TBScr68	46 to 55	f	0	pos	11.24	nd	s	6.4	0.8	1.7	0.470588	40	37	<5
TBScr69	26 to 35	m	0	pos	2.99	16	s	5.8	0.4	3.1	0.129032	nd	nd	nd
TBScr70	36 to 45	m	1	pos	2.045	19	s	4.9	0.5	1.4	0.357143	41	40	25
TBScr71	>65	m	1		nd	nd	s	11.6 (N=7.8)	0.8	2.8	0.285714	37	36	14
TBScr72	26 to 35	m	0	pos	13.42	14	na	7.6	0.8	2.1	0.380952	41	37	<5
TBScr73	36 to 45	m	0	pos	14.91	nd	s	7.1	0.8	2.1	0.380952	37	47	14
TBScr74	36 to 45	f	1	pos	E+	nd	s	3.47	0.3	1	0.3	23	55	121
TBScr75	26 to 35	f	0	pos	15.29	28	s	6	0.7	1.9	0.368421	33	45	98
TBScr76	26 to 35	m	0	pos	17.19	nd		4.5	0.5	1.2	0.416667	41	37	nd
TBScr77	16 to 25	m	0	pos	6.68	26	s	6.6	0.4	2.2	0.181818	38	31	<5
TBScr78	26 to 35	m	1	pos	2.24	20	s	11.1 (M)	1.7	1.7	1	30	42	nd
TBScr79	16 to 25	f	0		nd	nd	na	5.2	0.4	1.8	0.222222	37	47	10
TBScr80	16 to 25	f	1	pos	11.5	nd	c	13.59 (N=9.5)	1.5	2.4	0.625	24	47	130
TBScr81	16 to 25	m	0		nd	nd	s	4.5	0.5	1.1	0.454545	33	42	nd
TBScr82	36 to 45	m	1	pos	8.9	nd	s	5.31	0.6	1	0.6	nd	nd	nd
TBScr83	16 to 25	f	0	pos	10.8	20	c	5.7	0.8	1.6	0.5	38	41	17
TBScr84	26 to 35	f	0	pos	11.08	18	s	7.1	0.6	1.3	0.461538	42	45	nd
TBScr85	36 to 45	f	1	pos	0.38	23	s	9.2	0.6	3	0.2	39	32	<5
TBScr86	26 to 35	f	0	pos	7.16	22	s-c-	4.6	0.5	1.3	0.384615	28	49	85
TBScr87	26 to 35	f	0	pos	7	nd	na	5.3	0.6	1.6	0.375	40	39	<5
TBScr88	46 to 55	f	0	neg	0.1	nd	s	6.8	0.5	2.5	0.2	39	42	22
TBScr89	16 to 25	f	0	pos	5.3	20	na	5.7	0.7	1.4	0.5	43	37	<5
TBScr90	26 to 35	m	0		nd	23	s	5.4	0.4	1.1	0.363636	43	31	<5
TBScr91	56 to 65	f	0	pos	0.4	nd	s	6.5	0.7	2	0.35	37	45	10
TBScr92	16 to 25	f	1	neg	0	0 to 50	s	5	0.4	1.4	0.285714	43	37	<5
TBScr93	26 to 35	m	0	pos	16.1	nd	na	5.8	0.6	1.1	0.545455	30	46	101
TBScr94	>65	F	0	neg	0.1	nd	s	9.4	0.8	3	0.266667	38	41	<5
TBScr95	26 to 35	M	0	pos	2.2	13	s	10.8	1.1	3.8	0.289474	34	48	15
TBScr96	26 to 35	m	0	pos	14.79	35	s	2.9 (N=1)	0.5	1.3	0.384615	39	35	<5
TBScr97	36 to 45	F	0	pos	1.5	nd	ln	7.6	0.6	1.5	0.4	38	39	nd
TBScr98	26 to 35	F	0	neg	0.1	11	s	7	0.5	1.3	0.384615	nd	nd	33
TBScr99	46 to 55	m	1	pos	10.53	nd	s	7.8	0.9	2.4	0.375	39	31	<5
TBScr100	16 to 25	F	1	pos	3.95	0	s	4.3	0.5	1.5	0.333333	41	38	<5
TBScr101	46 to 55	m	1	neg	0.02	nd	s	6.4	0.4	2.4	0.166667	43	36	<5
TBScr102	26 to 35	m	1	pos	3.17	22	s	5.4	0.4	1.8	0.222222	44	33	<5
TBScr103	16 to 25	M	0	pos	16.21	18	s	5.7	0.7	1.9	0.368421	42	42	6
TBScr104	36 to 45	M	0	pos	14	34	ln	5.3	0.5	1.3	0.384615	41	32	nd
TBScr105	26 to 35	m	0		nd	nd	c	13.2(N9.9)	0.9	2.4	0.375	39	43	10
TBScr106	36 to 45	m	0	pos	2.31	30	s	7.6	0.5	2.8	0.178571	43	30	<5
TBScr107	36 to 45	f	0	neg	0.05	31	c	5.5	0.3	1.4	0.214286	47	34	<5
TBScr108	36 to 45	m	0	neg	0.15	18	s	11	0.7	2.7	0.259259	39	29	<5
TBScr109	>65	m	0	pos	6.31	nd	s	9.6	0.7	0.4	1.75	24	46	238
TBScr110	16 to 25	m	0	pos	2.38	nd	s	9.2	0.7	2.3	0.304348	nd	nd
TBScr111	56 to 65	f	1		nd	nd	s	9	0.7	2.4	0.291667	40	31	<5
