# Supplementary material for: The monocyte-to-lymphocyte ratio: Sex-specific differences in the tuberculosis disease spectrum, diagnostic indices and defining normal ranges
Source: PLoS One. 2021 Aug 30;16(8):e0247745. doi: 10.1371/journal.pone.0247745 (PMC8405018; doi:10.1371/journal.pone.0247745)
Supplement: S5 File — (XLSX) [file pone.0247745.s008.xlsx]

## Sheet: Sheet1
Variable	Description	Type	Levels
Code	3-year TB cohort TB1-264 and DN1-50 denotified cohort; STB - sputum smear-positive pulmonary TB; CSSTB-contact smear-positive TB; Scr - screened; TBScr - TB found at screening	string
age	age in decades: 16 to 25, 26 to 35, 36 to 45, 46 to 55, 56 to 65 and >65	numeric	> 16 years
sex	self-identified biological sex	factor	m=male, f=female
UK born	born in the UK?	binary	yes/ no
IGRA	categorical result of QuantiFERON TB, QuantiFERON Gold-in-Tube or T-SPOT.TB	factor	Negative, positive/ideterminate; *=no result available
IGRA value	actual value of interferon-gamma level	numeric	IU/mL
TST	Induration in mm	numeric
BCG	Previous BCG vaccination?	binary	No (0); Yes (0.5=history but no scar, e.g. due to multipuncture technique; 1 = history and scar)
Risk factors	Reason for screening or risk factor in those with TB	factor	Contact S+PTB (also "s"); aTNF=pre-biological treatment; OccH = occupational health screening; na=new arrival/entrant; contact; symptoms; none; other (e.g. other active case-finding such as in the department of sexual health, emergency room, community)
Site of disease	Site of disease	factor	PTB (pulmonary), EPTB (extra-pulmonary) and Both; S+PTB=smear-positive pulmonary tuberculosis
Resistance	Drug-resistance on drug susceptibility testing	binary	yes/ no
Monocytes	count/nL	numeric
Lymphocytes	count/nL	numeric
M/L ratio	ratio	numeric
Alb	Albumin (g/L)	numeric
Glob	Globulin (g/L)	numeric
Alb/Glob ratio	Albumin to globulin ratio	numeric
CRP	C-reactive protein	numeric
